# Supplementary material for: Identification of the Beer Component Hordenine as Food-Derived Dopamine D2 Receptor Agonist by Virtual Screening a 3D Compound Database
Source: Sci Rep. 2017 Mar 10;7:44201. doi: 10.1038/srep44201 (PMC5345022; doi:10.1038/srep44201)
Supplement: Supplementary Dataset 1 [file srep44201-s2.csv]

FCDB_000001
DSViewer 3D 0
71 77 0 0 0 0 0 0 0 0999 V2000
1.0687 4.8988 -1.0938 C 0 0 0 0 0 0 0 0 0 1
0.3144 3.8192 -0.3614 C 0 0 0 0 0 0 0 0 0 2
0.1695 2.6062 -0.9176 O 0 0 0 0 0 0 0 0 0 3
-0.5683 1.6161 -0.1558 C 0 0 2 0 0 0 0 0 0 4
-0.0495 0.2143 -0.4839 C 0 0 2 0 0 0 0 0 0 5
-0.8944 -0.8084 0.2563 C 0 0 1 0 0 0 0 0 0 6
-2.3913 -0.6842 0.0692 C 0 0 1 0 0 0 0 0 0 7
-2.8525 -1.1037 -1.3234 C 0 0 0 0 0 0 0 0 0 8
-4.3901 -1.1082 -1.3290 C 0 0 2 0 0 0 0 0 0 9
-4.8858 0.1483 -0.9374 O 0 0 0 0 0 0 0 0 0 10
-4.8796 -2.2349 -0.4150 C 0 0 0 0 0 0 0 0 0 11
-3.7649 -2.5751 0.5504 C 0 0 0 0 0 0 0 0 0 12
-3.0338 -1.5615 1.0533 O 0 0 0 0 0 0 0 0 0 13
-3.5416 -3.7214 0.8595 O 0 0 0 0 0 0 0 0 0 14
-0.3834 -2.2189 -0.0254 C 0 0 0 0 0 0 0 0 0 15
0.9956 -2.3580 0.6188 C 0 0 0 0 0 0 0 0 0 16
1.9872 -1.3344 0.0624 C 0 0 2 0 0 0 0 0 0 17
3.2699 -1.4386 0.8783 C 0 0 2 0 0 0 0 0 0 18
3.4015 -0.5693 1.9937 O 0 0 0 0 0 0 0 0 0 19
4.4399 -1.2439 -0.0514 C 0 0 0 0 0 0 0 0 0 20
5.0776 -0.0872 -0.3060 C 0 0 0 0 0 0 0 0 0 21
6.0624 -0.3304 -1.1862 O 0 0 0 0 0 0 0 0 0 22
6.0672 -1.6354 -1.5035 C 0 0 0 0 0 0 0 0 0 23
5.0817 -2.2430 -0.8187 C 0 0 0 0 0 0 0 0 0 24
1.4043 0.0667 0.0123 C 0 0 2 0 0 0 0 0 0 25
1.8714 1.1013 1.0369 C 0 0 2 0 0 0 0 0 0 26
2.2945 1.1375 -0.3299 O 0 0 0 0 0 0 0 0 0 27
2.8892 0.6511 2.0558 C 0 0 0 0 0 0 0 0 0 28
3.2386 1.4146 2.9343 O 0 0 0 0 0 0 0 0 0 29
2.3772 -1.7790 -1.3599 C 0 0 0 0 0 0 0 0 0 30
-0.0758 0.0335 -1.9999 C 0 0 0 0 0 0 0 0 0 31
-2.0599 1.7263 -0.5076 C 0 0 0 0 0 0 0 0 0 32
-2.8608 0.7492 0.3445 C 0 0 1 0 0 0 0 0 0 33
-4.3628 0.8831 0.1468 C 0 0 0 0 0 0 0 0 0 34
-5.0788 0.4615 1.4458 C 0 0 0 0 0 0 0 0 0 35
-4.7334 2.3649 -0.0762 C 0 0 0 0 0 0 0 0 0 36
-0.1601 4.0455 0.7265 O 0 0 0 0 0 0 0 0 0 37
1.4195 4.5118 -2.0505 H 0 0 0 0 0 0 0 0 0 38
0.4097 5.7498 -1.2658 H 0 0 0 0 0 0 0 0 0 39
1.9226 5.2156 -0.4949 H 0 0 0 0 0 0 0 0 0 40
-0.4576 1.8082 0.9111 H 0 0 0 0 0 0 0 0 0 41
-0.7065 -0.6326 1.3451 H 0 0 0 0 0 0 0 0 0 42
-2.5276 -0.3853 -2.0754 H 0 0 0 0 0 0 0 0 0 43
-2.4823 -2.0969 -1.5662 H 0 0 0 0 0 0 0 0 0 44
-4.7236 -1.3287 -2.3552 H 0 0 0 0 0 0 0 0 0 45
-5.1145 -3.1156 -1.0165 H 0 0 0 0 0 0 0 0 0 46
-5.7659 -1.9240 0.1308 H 0 0 0 0 0 0 0 0 0 47
-1.0635 -2.9409 0.4419 H 0 0 0 0 0 0 0 0 0 48
-0.3383 -2.4227 -1.0868 H 0 0 0 0 0 0 0 0 0 49
1.3765 -3.3648 0.4295 H 0 0 0 0 0 0 0 0 0 50
0.9024 -2.2173 1.6981 H 0 0 0 0 0 0 0 0 0 51
3.3270 -2.4777 1.2466 H 0 0 0 0 0 0 0 0 0 52
4.8380 0.8741 0.1241 H 0 0 0 0 0 0 0 0 0 53
6.7494 -2.1161 -2.1890 H 0 0 0 0 0 0 0 0 0 54
4.8277 -3.2922 -0.8510 H 0 0 0 0 0 0 0 0 0 55
1.1731 1.8656 1.3822 H 0 0 0 0 0 0 0 0 0 56
3.0194 -1.0239 -1.8132 H 0 0 0 0 0 0 0 0 0 57
2.9112 -2.7279 -1.3104 H 0 0 0 0 0 0 0 0 0 58
1.4770 -1.8996 -1.9625 H 0 0 0 0 0 0 0 0 0 59
-1.0574 0.3136 -2.3822 H 0 0 0 0 0 0 0 0 0 60
0.6856 0.6671 -2.4546 H 0 0 0 0 0 0 0 0 0 61
0.1255 -1.0094 -2.2449 H 0 0 0 0 0 0 0 0 0 62
-2.2177 1.5374 -1.5624 H 0 0 0 0 0 0 0 0 0 63
-2.3423 2.7609 -0.2836 H 0 0 0 0 0 0 0 0 0 64
-2.6367 0.9695 1.4058 H 0 0 0 0 0 0 0 0 0 65
-6.1549 0.5859 1.3243 H 0 0 0 0 0 0 0 0 0 66
-4.7318 1.0841 2.2704 H 0 0 0 0 0 0 0 0 0 67
-4.8559 -0.5836 1.6608 H 0 0 0 0 0 0 0 0 0 68
-4.3920 2.9566 0.7733 H 0 0 0 0 0 0 0 0 0 69
-4.2547 2.7261 -0.9864 H 0 0 0 0 0 0 0 0 0 70
-5.8151 2.4583 -0.1728 H 0 0 0 0 0 0 0 0 0 71
1 2 1 0 0 0
1 38 1 0 0 0
1 39 1 0 0 0
1 40 1 0 0 0
2 3 1 0 0 0
2 37 2 0 0 0
3 4 1 0 0 0
4 5 1 0 0 0
4 32 1 0 0 0
4 41 1 0 0 0
5 25 1 0 0 0
5 6 1 0 0 0
5 31 1 0 0 0
6 7 1 0 0 0
6 15 1 0 0 0
6 42 1 0 0 0
7 33 1 0 0 0
7 13 1 0 0 0
7 8 1 0 0 0
8 9 1 0 0 0
8 43 1 0 0 0
8 44 1 0 0 0
9 10 1 0 0 0
9 11 1 0 0 0
9 45 1 0 0 0
10 34 1 0 0 0
11 12 1 0 0 0
11 46 1 0 0 0
11 47 1 0 0 0
12 13 1 0 0 0
12 14 2 0 0 0
15 16 1 0 0 0
15 48 1 0 0 0
15 49 1 0 0 0
16 17 1 0 0 0
16 50 1 0 0 0
16 51 1 0 0 0
17 18 1 0 0 0
17 25 1 0 0 0
17 30 1 0 0 0
18 19 1 0 0 0
18 20 1 0 0 0
18 52 1 0 0 0
19 28 1 0 0 0
20 24 1 0 0 0
20 21 2 0 0 0
21 22 1 0 0 0
21 53 1 0 0 0
22 23 1 0 0 0
23 24 2 0 0 0
23 54 1 0 0 0
24 55 1 0 0 0
25 27 1 0 0 0
25 26 1 0 0 0
26 27 1 0 0 0
26 28 1 0 0 0
26 56 1 0 0 0
28 29 2 0 0 0
30 57 1 0 0 0
30 58 1 0 0 0
30 59 1 0 0 0
31 60 1 0 0 0
31 61 1 0 0 0
31 62 1 0 0 0
32 33 1 0 0 0
32 63 1 0 0 0
32 64 1 0 0 0
33 34 1 0 0 0
33 65 1 0 0 0
34 35 1 0 0 0
34 36 1 0 0 0
35 66 1 0 0 0
35 67 1 0 0 0
35 68 1 0 0 0
36 69 1 0 0 0
36 70 1 0 0 0
36 71 1 0 0 0
M END
> <Compound Name>
1(10->19)-Abeo-7-acetoxyisoobacun-3	10-olide
$$$$
FCDB_000002
SciTegic07211613543D
68 73 0 0 0 0 999 V2000
-1.1541 -4.7955 0.5579 C 0 0
-0.2766 -3.6160 0.8894 C 0 0
-0.3539 -2.4948 0.1554 O 0 0
0.5210 -1.3988 0.5320 C 0 0
1.8437 -1.5282 -0.2229 C 0 0
2.7626 -0.3754 0.1977 C 0 0
2.2318 0.9253 -0.3593 C 0 0
2.8706 2.1759 0.1907 C 0 0
4.1132 2.6811 -0.4720 C 0 0
5.2433 2.0764 -0.0793 C 0 0
5.1373 0.9889 0.8993 C 0 0
5.1558 -0.2768 0.4760 O 0 0
5.0340 1.2379 2.0844 O 0 0
0.7354 1.0481 -0.2334 C 0 0
-0.1618 -0.0711 0.1978 C 0 0
-0.7938 0.4069 1.5066 C 0 0
0.1570 2.2010 -0.5280 C 0 0
-1.3493 2.2679 -0.3895 C 0 0
-1.9567 1.1206 -1.1987 C 0 0
-1.3266 -0.2064 -0.7753 C 0 0
-2.2052 -1.4568 -0.6786 C 0 0
-1.2949 -1.2471 -1.7550 O 0 0
-1.5636 1.3398 -2.6610 C 0 0
-3.4755 1.1406 -1.1302 C 0 0
-3.8796 1.5514 0.2623 C 0 0
-3.9194 0.7625 1.3511 C 0 0
-4.3273 1.5013 2.3958 O 0 0
-4.5599 2.7603 1.9903 C 0 0
-4.2956 2.8385 0.6737 C 0 0
-4.1293 -0.1088 -1.4406 O 0 0
-3.6805 -1.2335 -0.8747 C 0 0
-4.4665 -2.0789 -0.5177 O 0 0
4.1189 -0.6416 -0.4911 C 0 0
4.2401 -2.1221 -0.8577 C 0 0
4.2472 0.2201 -1.7489 C 0 0
0.4965 -3.6796 1.8158 O 0 0
-0.9518 -5.6067 1.2573 H 0 0
-0.9439 -5.1306 -0.4578 H 0 0
-2.2011 -4.5023 0.6344 H 0 0
0.7133 -1.4453 1.6039 H 0 0
2.3143 -2.4803 0.0223 H 0 0
1.6598 -1.4776 -1.2961 H 0 0
2.8703 -0.3296 1.2814 H 0 0
2.4397 0.9176 -1.4293 H 0 0
3.1032 1.9939 1.2400 H 0 0
2.1266 2.9716 0.1543 H 0 0
4.1007 3.4709 -1.2084 H 0 0
6.2025 2.3809 -0.4712 H 0 0
-0.2632 -0.0360 2.3494 H 0 0
-0.7282 1.4933 1.5662 H 0 0
-1.8405 0.1040 1.5365 H 0 0
0.7328 3.0551 -0.8526 H 0 0
-1.6266 2.1643 0.6595 H 0 0
-1.7115 3.2210 -0.7749 H 0 0
-1.9364 -2.1986 0.0735 H 0 0
-0.4772 1.3379 -2.7494 H 0 0
-1.9794 0.5392 -3.2729 H 0 0
-1.9543 2.2983 -3.0025 H 0 0
-3.8386 1.8977 -1.8252 H 0 0
-3.6642 -0.2865 1.3806 H 0 0
-4.9015 3.5722 2.6152 H 0 0
-4.3838 3.7162 0.0506 H 0 0
3.4334 -2.3952 -1.5380 H 0 0
5.2000 -2.2989 -1.3428 H 0 0
4.1731 -2.7269 0.0466 H 0 0
3.9172 1.2354 -1.5290 H 0 0
5.2880 0.2383 -2.0722 H 0 0
3.6279 -0.1996 -2.5416 H 0 0
1 2 1 0
1 37 1 0
1 38 1 0
1 39 1 0
2 3 1 0
2 36 2 0
3 4 1 0
4 15 1 0
4 5 1 0
4 40 1 0
5 6 1 0
5 41 1 0
5 42 1 0
6 7 1 0
6 33 1 0
6 43 1 0
7 8 1 0
7 14 1 0
7 44 1 0
8 9 1 0
8 45 1 0
8 46 1 0
9 10 2 0
9 47 1 0
10 11 1 0
10 48 1 0
11 12 1 0
11 13 2 0
12 33 1 0
14 15 1 0
14 17 2 0
15 20 1 0
15 16 1 0
16 49 1 0
16 50 1 0
16 51 1 0
17 18 1 0
17 52 1 0
18 19 1 0
18 53 1 0
18 54 1 0
19 20 1 0
19 23 1 0
19 24 1 0
20 22 1 0
20 21 1 0
21 31 1 0
21 22 1 0
21 55 1 0
23 56 1 0
23 57 1 0
23 58 1 0
24 25 1 0
24 30 1 0
24 59 1 0
25 29 1 0
25 26 2 0
26 27 1 0
26 60 1 0
27 28 1 0
28 29 2 0
28 61 1 0
29 62 1 0
30 31 1 0
31 32 2 0
33 34 1 0
33 35 1 0
34 63 1 0
34 64 1 0
34 65 1 0
35 66 1 0
35 67 1 0
35 68 1 0
M END
> <Name>
FCDB_000002
> <Compound Name>
1(10->19)-Abeo-7-acetoxyobacun-9(11)-ene
$$$$
FCDB_000003
SciTegic07211613543D
42 45 0 0 0 0 999 V2000
1.6138 1.0693 -1.8998 C 0 0
1.0515 1.1368 -0.4829 C 0 0
-0.0593 2.1487 -0.4757 C 0 0
-0.8568 2.1737 0.8195 C 0 0
-1.2574 0.7639 1.2401 C 0 0
-2.1223 0.0752 0.1824 C 0 0
-2.2003 -1.4267 0.5663 C 0 0
-0.9949 -1.9858 0.0219 O 0 0
-0.3661 -0.9717 -0.8050 C 0 0
0.1651 -1.6290 -2.0791 C 0 0
-1.4122 -0.0002 -1.0748 O 0 0
-3.5064 0.7093 0.0407 C 0 0
0.0285 -0.0530 1.4422 C 0 0
0.6588 -0.2475 0.0436 C 0 0
2.0011 -0.9610 0.2281 C 0 0
1.9287 -1.8725 1.3283 O 0 0
3.0168 0.1650 0.5479 C 0 0
2.2412 1.5017 0.4326 C 0 0
0.8181 0.7992 -2.5940 H 0 0
2.4031 0.3188 -1.9421 H 0 0
2.0219 2.0417 -2.1755 H 0 0
0.3871 3.1366 -0.6195 H 0 0
-0.7261 1.9545 -1.3094 H 0 0
-1.7463 2.7873 0.6855 H 0 0
-0.2424 2.6184 1.6064 H 0 0
-1.8086 0.8110 2.1837 H 0 0
-2.2275 -1.5424 1.6483 H 0 0
-3.0764 -1.8879 0.1108 H 0 0
0.9951 -2.2896 -1.8282 H 0 0
-0.6306 -2.2075 -2.5485 H 0 0
0.5097 -0.8586 -2.7689 H 0 0
-3.3992 1.7550 -0.2476 H 0 0
-4.0729 0.1779 -0.7240 H 0 0
-4.0337 0.6471 0.9926 H 0 0
-0.2035 -1.0224 1.8765 H 0 0
0.7229 0.4879 2.0812 H 0 0
2.3081 -1.4889 -0.6694 H 0 0
2.7502 -2.3547 1.4944 H 0 0
3.4047 0.0400 1.5589 H 0 0
3.8369 0.1400 -0.1692 H 0 0
2.8539 2.2666 -0.0437 H 0 0
1.8857 1.8370 1.4031 H 0 0
1 2 1 0
1 19 1 0
1 20 1 0
1 21 1 0
2 14 1 0
2 18 1 0
2 3 1 0
3 4 1 0
3 22 1 0
3 23 1 0
4 5 1 0
4 24 1 0
4 25 1 0
5 6 1 0
5 13 1 0
5 26 1 0
6 7 1 0
6 11 1 0
6 12 1 0
7 8 1 0
7 27 1 0
7 28 1 0
8 9 1 0
9 14 1 0
9 11 1 0
9 10 1 0
10 29 1 0
10 30 1 0
10 31 1 0
12 32 1 0
12 33 1 0
12 34 1 0
13 14 1 0
13 35 1 0
13 36 1 0
14 15 1 0
15 16 1 0
15 17 1 0
15 37 1 0
16 38 1 0
17 18 1 0
17 39 1 0
17 40 1 0
18 41 1 0
18 42 1 0
M END
> <Name>
FCDB_000003
> <Compound Name>
3(4->5)-Abeo-4	11:4	12-diepoxy-3-eudesmanol
$$$$
FCDB_000004
SciTegic07211613543D
50 52 0 0 0 0 999 V2000
4.0138 -2.5673 -1.7160 C 0 0
3.4249 -2.3699 -0.5626 C 0 0
3.4549 -1.0047 0.0749 C 0 0
2.1806 -0.2420 -0.2930 C 0 0
1.0467 -0.9023 0.2801 O 0 0
2.2666 1.1890 0.2503 C 0 0
2.5618 1.1534 1.6480 O 0 0
0.9411 1.8737 0.0312 C 0 0
0.8590 3.2224 -0.1051 C 0 0
-0.3742 3.8450 -0.3023 C 0 0
-1.5272 3.1234 -0.3634 C 0 0
-1.4815 1.7256 -0.2210 C 0 0
-2.6436 0.9386 -0.2778 C 0 0
-2.5553 -0.4140 -0.1444 C 0 0
-3.8105 -1.2461 -0.2011 C 0 0
-4.7581 -0.8168 0.9208 C 0 0
-4.4963 -1.0431 -1.5536 C 0 0
-1.3229 -1.0444 0.0436 C 0 0
-1.2690 -2.3976 0.1715 O 0 0
-1.3770 -2.9292 1.4935 C 0 0
-0.1610 -0.3048 0.1001 C 0 0
-0.2281 1.0956 -0.0302 C 0 0
2.1131 4.0556 -0.0424 C 0 0
2.7175 -3.5080 0.1268 C 0 0
4.5208 -1.7517 -2.2100 H 0 0
3.9923 -3.5457 -2.1728 H 0 0
4.3243 -0.4546 -0.2851 H 0 0
3.5150 -1.1107 1.1580 H 0 0
2.0746 -0.2131 -1.3775 H 0 0
3.0507 1.7345 -0.2748 H 0 0
2.6212 2.0264 2.0598 H 0 0
-0.4148 4.9190 -0.4088 H 0 0
-2.4725 3.6227 -0.5159 H 0 0
-3.6064 1.4058 -0.4231 H 0 0
-3.5546 -2.2985 -0.0778 H 0 0
-5.0139 0.2355 0.7975 H 0 0
-5.6659 -1.4187 0.8798 H 0 0
-4.2694 -0.9615 1.8844 H 0 0
-3.8212 -1.3489 -2.3528 H 0 0
-5.4041 -1.6450 -1.5946 H 0 0
-4.7522 0.0093 -1.6769 H 0 0
-0.5627 -2.5443 2.1075 H 0 0
-2.3314 -2.6318 1.9278 H 0 0
-1.3192 -4.0169 1.4536 H 0 0
2.3011 4.3520 0.9896 H 0 0
2.9561 3.4719 -0.4120 H 0 0
1.9892 4.9457 -0.6592 H 0 0
1.6761 -3.5360 -0.1938 H 0 0
3.2031 -4.4485 -0.1333 H 0 0
2.7616 -3.3627 1.2062 H 0 0
1 2 2 0
1 25 1 0
1 26 1 0
2 3 1 0
2 24 1 0
3 4 1 0
3 27 1 0
3 28 1 0
4 5 1 0
4 6 1 0
4 29 1 0
5 21 1 0
6 7 1 0
6 8 1 0
6 30 1 0
7 31 1 0
8 22 1 0
8 9 2 0
9 10 1 0
9 23 1 0
10 11 2 0
10 32 1 0
11 12 1 0
11 33 1 0
12 22 1 0
12 13 2 0
13 14 1 0
13 34 1 0
14 15 1 0
14 18 2 0
15 16 1 0
15 17 1 0
15 35 1 0
16 36 1 0
16 37 1 0
16 38 1 0
17 39 1 0
17 40 1 0
17 41 1 0
18 19 1 0
18 21 1 0
19 20 1 0
20 42 1 0
20 43 1 0
20 44 1 0
21 22 2 0
23 45 1 0
23 46 1 0
23 47 1 0
24 48 1 0
24 49 1 0
24 50 1 0
M END
> <Name>
FCDB_000004
> <Compound Name>
20(10->5)-Abeo-2	11-epoxy-12-methoxy-4	5-seco-4(18)	5	7	9	11	13-abietahexaen-1-	12-diol
$$$$
FCDB_000005
SciTegic07211613543D
37 37 0 0 0 0 999 V2000
-5.0260 -1.0887 0.0454 C 0 0
-4.7555 0.3151 0.5220 C 0 0
-5.8954 1.1884 0.9792 C 0 0
-3.5064 0.7849 0.5391 C 0 0
-2.4164 -0.0155 -0.0180 C 0 0
-0.9914 0.4569 0.1133 C 0 0
-0.0552 -0.5558 -0.5493 C 0 0
1.3758 -0.1472 -0.3119 C 0 0
1.8304 1.0739 -0.7737 C 0 0
3.1405 1.4532 -0.5524 C 0 0
4.0028 0.6026 0.1235 C 0 0
5.2933 0.9711 0.3376 O 0 0
3.5455 -0.6249 0.5811 C 0 0
4.4795 -1.5512 1.3163 C 0 0
2.2333 -0.9968 0.3627 C 0 0
-0.3310 -0.5969 -2.0536 C 0 0
-2.6594 -1.0598 -0.5859 O 0 0
-4.4164 -1.7898 0.6154 H 0 0
-4.7768 -1.1676 -1.0128 H 0 0
-6.0806 -1.3242 0.1888 H 0 0
-6.0523 1.0505 2.0490 H 0 0
-5.6560 2.2327 0.7787 H 0 0
-6.8023 0.9137 0.4405 H 0 0
-3.3006 1.7560 0.9644 H 0 0
-0.8832 1.4254 -0.3750 H 0 0
-0.7358 0.5516 1.1687 H 0 0
-0.2269 -1.5434 -0.1213 H 0 0
1.1599 1.7338 -1.3041 H 0 0
3.4941 2.4090 -0.9099 H 0 0
5.9002 0.7051 -0.3666 H 0 0
4.9761 -2.2083 0.6023 H 0 0
5.2268 -0.9647 1.8508 H 0 0
3.9114 -2.1508 2.0275 H 0 0
1.8769 -1.9521 0.7186 H 0 0
0.3359 -1.3184 -2.5257 H 0 0
-1.3660 -0.8924 -2.2253 H 0 0
-0.1594 0.3907 -2.4816 H 0 0
1 2 1 0
1 18 1 0
1 19 1 0
1 20 1 0
2 3 1 0
2 4 2 0
3 21 1 0
3 22 1 0
3 23 1 0
4 5 1 0
4 24 1 0
5 6 1 0
5 17 2 0
6 7 1 0
6 25 1 0
6 26 1 0
7 8 1 0
7 16 1 0
7 27 1 0
8 15 1 0
8 9 2 0
9 10 1 0
9 28 1 0
10 11 2 0
10 29 1 0
11 12 1 0
11 13 1 0
12 30 1 0
13 14 1 0
13 15 2 0
14 31 1 0
14 32 1 0
14 33 1 0
15 34 1 0
16 35 1 0
16 36 1 0
16 37 1 0
M END
> <Name>
FCDB_000005
> <Compound Name>
15(3->2)-Abeo-3-hydroxy-1	3	5	10-bisabolatetraen-9-one
$$$$
FCDB_000006
SciTegic07211613543D
45 47 0 0 0 0 999 V2000
-3.8281 1.5129 0.9128 C 0 0
-3.0860 0.1773 0.8328 C 0 0
-3.9237 -0.8421 0.0439 C 0 0
-3.1868 -2.1685 -0.1165 C 0 0
-1.7997 -1.9691 -0.7500 C 0 0
-1.0359 -1.0066 0.1371 C 0 0
0.3921 -0.6408 -0.2810 C 0 0
1.3601 -1.4923 0.3870 O 0 0
2.5225 -1.7086 -0.2485 C 0 0
3.5756 -2.5819 0.3834 C 0 0
2.7244 -1.2032 -1.3272 O 0 0
0.5822 0.8271 0.1500 C 0 0
0.9814 1.6805 -1.0255 C 0 0
2.3185 2.2671 -0.6213 C 0 0
2.6355 1.7644 0.7010 O 0 0
1.6803 0.9519 1.1645 C 0 0
1.6984 0.4012 2.2398 O 0 0
0.3226 1.8723 -2.1415 C 0 0
-0.7637 1.3089 0.7370 C 0 0
-1.7769 0.3577 0.0868 C 0 0
-2.0421 0.7703 -1.3625 C 0 0
-4.0186 1.8836 -0.0944 H 0 0
-4.7753 1.3717 1.4332 H 0 0
-3.2189 2.2350 1.4566 H 0 0
-2.8919 -0.1997 1.8369 H 0 0
-4.8612 -1.0172 0.5717 H 0 0
-4.1430 -0.4350 -0.9432 H 0 0
-3.7768 -2.8294 -0.7515 H 0 0
-3.0677 -2.6296 0.8640 H 0 0
-1.9054 -1.5481 -1.7498 H 0 0
-1.2739 -2.9224 -0.8025 H 0 0
-1.0241 -1.3815 1.1606 H 0 0
0.4894 -0.7338 -1.3626 H 0 0
3.1717 -3.5819 0.5411 H 0 0
4.4425 -2.6398 -0.2748 H 0 0
3.8745 -2.1556 1.3410 H 0 0
3.0875 1.9570 -1.3289 H 0 0
2.2532 3.3548 -0.5975 H 0 0
-0.5622 1.2903 -2.3531 H 0 0
0.6644 2.6123 -2.8500 H 0 0
-0.9632 2.3411 0.4493 H 0 0
-0.7753 1.2027 1.8218 H 0 0
-1.8499 1.8370 -1.4776 H 0 0
-1.3845 0.2089 -2.0262 H 0 0
-3.0809 0.5588 -1.6161 H 0 0
1 2 1 0
1 22 1 0
1 23 1 0
1 24 1 0
2 20 1 0
2 3 1 0
2 25 1 0
3 4 1 0
3 26 1 0
3 27 1 0
4 5 1 0
4 28 1 0
4 29 1 0
5 6 1 0
5 30 1 0
5 31 1 0
6 20 1 0
6 7 1 0
6 32 1 0
7 8 1 0
7 12 1 0
7 33 1 0
8 9 1 0
9 10 1 0
9 11 2 0
10 34 1 0
10 35 1 0
10 36 1 0
12 16 1 0
12 13 1 0
12 19 1 0
13 14 1 0
13 18 2 0
14 15 1 0
14 37 1 0
14 38 1 0
15 16 1 0
16 17 2 0
18 39 1 0
18 40 1 0
19 20 1 0
19 41 1 0
19 42 1 0
20 21 1 0
21 43 1 0
21 44 1 0
21 45 1 0
M END
> <Name>
FCDB_000006
> <Compound Name>
9-Acetoxyfukinanolide
$$$$
FCDB_000007
SciTegic07211613543D
43 45 0 0 0 0 999 V2000
-3.0146 0.9338 -0.1966 C 0 0
-1.4849 0.9339 -0.3735 C 0 0
-1.1262 0.1413 -1.6324 C 0 0
0.3888 -0.0839 -1.6977 C 0 0
0.8262 -0.9546 -0.5145 C 0 0
1.9794 -0.2696 0.2180 C 0 0
3.1837 -0.1462 -0.7232 C 0 0
4.2974 0.3875 -0.0043 O 0 0
1.5419 1.1221 0.6702 C 0 0
0.2590 1.0697 1.4839 C 0 0
-0.8575 0.2651 0.8460 C 0 0
-1.8960 0.0810 1.8303 O 0 0
-1.8002 -1.2337 -1.5979 C 0 0
-1.4760 -1.9023 -0.2614 C 0 0
-0.3561 -1.1272 0.4407 C 0 0
0.0626 -1.9133 1.6834 C 0 0
-1.0473 2.3875 -0.5390 C 0 0
-3.2760 1.4855 0.7064 H 0 0
-3.4802 1.4087 -1.0601 H 0 0
-3.3703 -0.0930 -0.1108 H 0 0
-1.4521 0.6864 -2.5155 H 0 0
0.6251 -0.6089 -2.6280 H 0 0
0.9037 0.8691 -1.6887 H 0 0
1.1477 -1.9283 -0.8799 H 0 0
2.2895 -0.8543 1.0835 H 0 0
3.4416 -1.1304 -1.1143 H 0 0
2.9324 0.5187 -1.5496 H 0 0
5.0964 0.4932 -0.5387 H 0 0
2.3407 1.5415 1.3033 H 0 0
1.4426 1.7762 -0.1915 H 0 0
-0.0720 2.0814 1.7343 H 0 0
0.5013 0.6151 2.4654 H 0 0
-2.2819 0.9065 2.1539 H 0 0
-1.3860 -1.8459 -2.4071 H 0 0
-2.8703 -1.1513 -1.7378 H 0 0
-1.1425 -2.9262 -0.4415 H 0 0
-2.3625 -1.9196 0.3693 H 0 0
-0.7924 -2.0200 2.3510 H 0 0
0.4172 -2.9003 1.3866 H 0 0
0.8615 -1.3800 2.1987 H 0 0
0.0154 2.4220 -0.7788 H 0 0
-1.6170 2.8488 -1.3457 H 0 0
-1.2280 2.9293 0.3894 H 0 0
1 2 1 0
1 18 1 0
1 19 1 0
1 20 1 0
2 11 1 0
2 3 1 0
2 17 1 0
3 4 1 0
3 13 1 0
3 21 1 0
4 5 1 0
4 22 1 0
4 23 1 0
5 15 1 0
5 6 1 0
5 24 1 0
6 7 1 0
6 9 1 0
6 25 1 0
7 8 1 0
7 26 1 0
7 27 1 0
8 28 1 0
9 10 1 0
9 29 1 0
9 30 1 0
10 11 1 0
10 31 1 0
10 32 1 0
11 15 1 0
11 12 1 0
12 33 1 0
13 14 1 0
13 34 1 0
13 35 1 0
14 15 1 0
14 36 1 0
14 37 1 0
15 16 1 0
16 38 1 0
16 39 1 0
16 40 1 0
17 41 1 0
17 42 1 0
17 43 1 0
M END
> <Name>
FCDB_000007
> <Compound Name>
5(1->10)-Abeo-1	12-patchoulanediol
$$$$
FCDB_000008
SciTegic07211613543D
39 41 0 0 0 0 999 V2000
-3.2869 -1.0687 0.6322 C 0 0
-2.5422 -0.3832 -0.5151 C 0 0
-2.8205 1.1379 -0.5041 C 0 0
-1.6168 1.6652 0.3122 C 0 0
-0.5531 0.6301 0.1461 C 0 0
-1.0488 -0.5070 -0.3205 C 0 0
-0.2291 -1.7455 -0.6099 C 0 0
1.2114 -1.5315 -0.1306 C 0 0
1.6603 -0.1204 -0.5908 C 0 0
1.1793 0.1717 -2.0135 C 0 0
3.1787 0.0343 -0.4845 C 0 0
1.2460 -1.4568 1.4068 C 0 0
1.1542 0.0342 1.7807 C 0 0
0.9329 0.7888 0.4421 C 0 0
1.4170 2.2402 0.4517 C 0 0
-3.0114 -0.5987 1.5763 H 0 0
-4.3615 -0.9709 0.4777 H 0 0
-3.0185 -2.1247 0.6601 H 0 0
-2.8372 -0.8173 -1.4705 H 0 0
-2.8148 1.5437 -1.5157 H 0 0
-3.7616 1.3596 -0.0008 H 0 0
-1.2780 2.6219 -0.0854 H 0 0
-1.8857 1.7655 1.3638 H 0 0
-0.2299 -1.9389 -1.6826 H 0 0
-0.6627 -2.5981 -0.0872 H 0 0
1.8835 -2.3037 -0.5050 H 0 0
1.3845 1.2135 -2.2598 H 0 0
1.7038 -0.4775 -2.7148 H 0 0
0.1071 -0.0130 -2.0797 H 0 0
3.5033 -0.2463 0.5175 H 0 0
3.6619 -0.6120 -1.2173 H 0 0
3.4527 1.0714 -0.6781 H 0 0
2.1796 -1.8779 1.7797 H 0 0
0.3987 -1.9992 1.8263 H 0 0
2.0818 0.3628 2.2493 H 0 0
0.3121 0.2030 2.4518 H 0 0
2.4914 2.2636 0.6337 H 0 0
1.2015 2.7015 -0.5121 H 0 0
0.9028 2.7894 1.2404 H 0 0
1 2 1 0
1 16 1 0
1 17 1 0
1 18 1 0
2 6 1 0
2 3 1 0
2 19 1 0
3 4 1 0
3 20 1 0
3 21 1 0
4 5 1 0
4 22 1 0
4 23 1 0
5 14 1 0
5 6 2 0
6 7 1 0
7 8 1 0
7 24 1 0
7 25 1 0
8 9 1 0
8 12 1 0
8 26 1 0
9 10 1 0
9 14 1 0
9 11 1 0
10 27 1 0
10 28 1 0
10 29 1 0
11 30 1 0
11 31 1 0
11 32 1 0
12 13 1 0
12 33 1 0
12 34 1 0
13 14 1 0
13 35 1 0
13 36 1 0
14 15 1 0
15 37 1 0
15 38 1 0
15 39 1 0
M END
> <Name>
FCDB_000008
> <Compound Name>
11(1->10)-Abeo-1(5)-patchoulene
$$$$
FCDB_000009
SciTegic07211613543D
39 41 0 0 0 0 999 V2000
3.6959 -0.8043 0.4749 C 0 0
2.5926 -0.2329 -0.4180 C 0 0
2.5951 1.3075 -0.3646 C 0 0
1.2090 1.7179 0.0655 C 0 0
0.4568 0.6954 0.2913 C 0 0
1.2119 -0.6094 0.1244 C 0 0
0.4277 -1.4837 -0.8539 C 0 0
-1.0504 -1.5051 -0.4357 C 0 0
-1.6437 -0.0866 -0.6223 C 0 0
-3.1715 -0.1181 -0.5475 C 0 0
-1.1749 0.5338 -1.9400 C 0 0
-1.1378 -1.7432 1.0859 C 0 0
-1.1981 -0.3551 1.7493 C 0 0
-1.0403 0.6745 0.5991 C 0 0
-1.6561 2.0494 0.8664 C 0 0
3.6126 -1.8907 0.5052 H 0 0
4.6698 -0.5256 0.0724 H 0 0
3.5913 -0.4035 1.4831 H 0 0
2.7096 -0.5813 -1.4442 H 0 0
3.3307 1.6559 0.3604 H 0 0
2.8176 1.7160 -1.3504 H 0 0
0.8858 2.7430 0.1708 H 0 0
1.3135 -1.1075 1.0886 H 0 0
0.5158 -1.0740 -1.8601 H 0 0
0.8261 -2.4981 -0.8361 H 0 0
-1.6208 -2.2513 -0.9889 H 0 0
-3.5563 0.9018 -0.5460 H 0 0
-3.5666 -0.6542 -1.4104 H 0 0
-3.4801 -0.6241 0.3673 H 0 0
-0.0863 0.5904 -1.9479 H 0 0
-1.5127 -0.0831 -2.7726 H 0 0
-1.5915 1.5363 -2.0380 H 0 0
-2.0382 -2.3095 1.3236 H 0 0
-0.2556 -2.2829 1.4301 H 0 0
-0.3840 -0.2455 2.4658 H 0 0
-2.1582 -0.2180 2.2469 H 0 0
-1.5340 2.6797 -0.0144 H 0 0
-2.7173 1.9355 1.0874 H 0 0
-1.1555 2.5125 1.7168 H 0 0
1 2 1 0
1 16 1 0
1 17 1 0
1 18 1 0
2 6 1 0
2 3 1 0
2 19 1 0
3 4 1 0
3 20 1 0
3 21 1 0
4 5 2 0
4 22 1 0
5 14 1 0
5 6 1 0
6 7 1 0
6 23 1 0
7 8 1 0
7 24 1 0
7 25 1 0
8 9 1 0
8 12 1 0
8 26 1 0
9 10 1 0
9 14 1 0
9 11 1 0
10 27 1 0
10 28 1 0
10 29 1 0
11 30 1 0
11 31 1 0
11 32 1 0
12 13 1 0
12 33 1 0
12 34 1 0
13 14 1 0
13 35 1 0
13 36 1 0
14 15 1 0
15 37 1 0
15 38 1 0
15 39 1 0
M END
> <Name>
FCDB_000009
> <Compound Name>
d-Patchoulene
$$$$
FCDB_000010
SciTegic07211613543D
110112 0 0 0 0 999 V2000
13.6818 3.2830 -0.5602 C 0 0
12.2051 3.3743 -0.9499 C 0 0
11.4191 2.2760 -0.2309 C 0 0
9.9423 2.3673 -0.6206 C 0 0
9.1563 1.2690 0.0984 C 0 0
7.6796 1.3603 -0.2913 C 0 0
6.8936 0.2620 0.4277 C 0 0
5.4391 0.3519 0.0439 C 0 0
4.5546 -0.5176 0.5571 O 0 0
3.1706 -0.3717 0.1430 C 0 0
2.3182 -1.4430 0.8261 C 0 0
0.8598 -1.2893 0.3898 C 0 0
0.0135 -2.3509 1.0698 C 0 0
0.4071 -3.7464 0.6285 C 0 0
-0.0679 -4.3370 -0.6742 C 0 0
-1.5448 -4.0080 -0.9385 C 0 0
-1.7210 -2.5269 -0.6652 C 0 0
-1.4930 -2.1878 0.7979 C 0 0
-2.0044 -0.8020 1.1392 C 0 0
-3.4776 -0.5695 0.7875 C 0 0
-3.9767 -1.4181 -0.3390 C 0 0
-5.0649 -0.8553 -1.2635 C 0 0
-5.0500 0.6508 -1.4366 C 0 0
-5.6013 1.3148 -0.1733 C 0 0
-5.4168 2.8305 -0.2718 C 0 0
-5.9681 3.4945 0.9915 C 0 0
-7.3806 3.2894 1.0598 O 0 0
-5.6721 4.9950 0.9496 C 0 0
-6.2234 5.6591 2.2129 C 0 0
-6.2933 5.5711 -0.2012 O 0 0
-4.1597 5.2147 0.8765 C 0 0
-5.9194 1.0349 -2.6356 C 0 0
-4.8685 -1.6065 -2.6066 C 0 0
-3.6554 -2.5620 -2.3934 C 0 0
-2.8540 -1.8094 -1.3155 C 0 0
-2.2533 -0.5536 -2.0011 C 0 0
-4.6596 -2.6797 0.2508 C 0 0
-2.1466 -3.2090 1.7470 C 0 0
1.2010 -4.4568 1.4032 C 0 0
1.7380 -5.7797 0.9210 C 0 0
1.5722 -3.9466 2.7718 C 0 0
5.0691 1.2067 -0.7257 O 0 0
13.7817 3.4110 0.5176 H 0 0
14.0740 2.3077 -0.8482 H 0 0
14.2417 4.0655 -1.0724 H 0 0
12.1051 3.2463 -2.0277 H 0 0
11.8129 4.3497 -0.6619 H 0 0
11.5190 2.4040 0.8469 H 0 0
11.8112 1.3007 -0.5189 H 0 0
9.8424 2.2393 -1.6984 H 0 0
9.5502 3.3427 -0.3326 H 0 0
9.2563 1.3970 1.1763 H 0 0
9.5485 0.2937 -0.1896 H 0 0
7.5797 1.2323 -1.3691 H 0 0
7.2875 2.3357 -0.0033 H 0 0
6.9936 0.3900 1.5056 H 0 0
7.2858 -0.7133 0.1397 H 0 0
3.1008 -0.4869 -0.9386 H 0 0
2.8086 0.6164 0.4272 H 0 0
2.3880 -1.3278 1.9077 H 0 0
2.6802 -2.4311 0.5419 H 0 0
0.7898 -1.4064 -0.6916 H 0 0
0.4984 -0.3005 0.6724 H 0 0
0.1589 -2.2868 2.1602 H 0 0
0.5401 -3.9417 -1.4946 H 0 0
0.0570 -5.4234 -0.6477 H 0 0
-1.7553 -4.2109 -1.9947 H 0 0
-2.1891 -4.6309 -0.3391 H 0 0
-0.8258 -2.0804 -1.2084 H 0 0
-1.3990 -0.0315 0.6445 H 0 0
-1.8805 -0.6449 2.2254 H 0 0
-3.6130 0.5039 0.5877 H 0 0
-4.0844 -0.7715 1.6917 H 0 0
-6.0433 -1.1582 -0.8444 H 0 0
-4.0272 0.9868 -1.6070 H 0 0
-6.6620 1.0836 -0.0746 H 0 0
-5.0650 0.9394 0.6982 H 0 0
-4.3562 3.0617 -0.3705 H 0 0
-5.9531 3.2059 -1.1433 H 0 0
-5.4943 3.0551 1.8693 H 0 0
-7.8680 3.6554 0.3091 H 0 0
-5.7496 5.2197 3.0907 H 0 0
-6.0126 6.7281 2.1830 H 0 0
-7.3009 5.5026 2.2650 H 0 0
-7.2547 5.4692 -0.2216 H 0 0
-3.7670 4.7416 -0.0235 H 0 0
-3.9489 6.2837 0.8466 H 0 0
-3.6859 4.7753 1.7543 H 0 0
-6.9422 0.6988 -2.4652 H 0 0
-5.9088 2.1177 -2.7601 H 0 0
-5.5266 0.5618 -3.5356 H 0 0
-5.7558 -2.1978 -2.8319 H 0 0
-4.6626 -0.9036 -3.4100 H 0 0
-3.9639 -3.5459 -2.0757 H 0 0
-3.0666 -2.6234 -3.3105 H 0 0
-3.0361 -0.0295 -2.5493 H 0 0
-1.8345 0.1087 -1.2435 H 0 0
-1.4673 -0.8580 -2.6922 H 0 0
-5.3069 -3.1283 -0.5028 H 0 0
-3.8974 -3.3992 0.5499 H 0 0
-5.2545 -2.3982 1.1197 H 0 0
-3.2054 -2.9756 1.8585 H 0 0
-2.0371 -4.2115 1.3331 H 0 0
-1.6598 -3.1631 2.7212 H 0 0
2.6850 -5.6211 0.4050 H 0 0
1.8950 -6.4406 1.7734 H 0 0
1.0225 -6.2343 0.2358 H 0 0
0.6657 -3.7351 3.3389 H 0 0
2.1596 -4.7018 3.2941 H 0 0
2.1598 -3.0340 2.6723 H 0 0
1 2 1 0
1 43 1 0
1 44 1 0
1 45 1 0
2 3 1 0
2 46 1 0
2 47 1 0
3 4 1 0
3 48 1 0
3 49 1 0
4 5 1 0
4 50 1 0
4 51 1 0
5 6 1 0
5 52 1 0
5 53 1 0
6 7 1 0
6 54 1 0
6 55 1 0
7 8 1 0
7 56 1 0
7 57 1 0
8 9 1 0
8 42 2 0
9 10 1 0
10 11 1 0
10 58 1 0
10 59 1 0
11 12 1 0
11 60 1 0
11 61 1 0
12 13 1 0
12 62 1 0
12 63 1 0
13 18 1 0
13 14 1 0
13 64 1 0
14 15 1 0
14 39 2 0
15 16 1 0
15 65 1 0
15 66 1 0
16 17 1 0
16 67 1 0
16 68 1 0
17 35 1 0
17 18 1 0
17 69 1 0
18 19 1 0
18 38 1 0
19 20 1 0
19 70 1 0
19 71 1 0
20 21 1 0
20 72 1 0
20 73 1 0
21 35 1 0
21 22 1 0
21 37 1 0
22 23 1 0
22 33 1 0
22 74 1 0
23 24 1 0
23 32 1 0
23 75 1 0
24 25 1 0
24 76 1 0
24 77 1 0
25 26 1 0
25 78 1 0
25 79 1 0
26 27 1 0
26 28 1 0
26 80 1 0
27 81 1 0
28 29 1 0
28 30 1 0
28 31 1 0
29 82 1 0
29 83 1 0
29 84 1 0
30 85 1 0
31 86 1 0
31 87 1 0
31 88 1 0
32 89 1 0
32 90 1 0
32 91 1 0
33 34 1 0
33 92 1 0
33 93 1 0
34 35 1 0
34 94 1 0
34 95 1 0
35 36 1 0
36 96 1 0
36 97 1 0
36 98 1 0
37 99 1 0
37100 1 0
37101 1 0
38102 1 0
38103 1 0
38104 1 0
39 40 1 0
39 41 1 0
40105 1 0
40106 1 0
40107 1 0
41108 1 0
41109 1 0
41110 1 0
M END
> <Name>
FCDB_000010
> <Compound Name>
19(10->9)-Abeo-3	4-secotirucall-4-ene-3	24	25-triol (3-Octanoyl)
$$$$
FCDB_000011
SciTegic07211613543D
111114 0 0 0 0 999 V2000
-14.6434 -2.7273 0.0368 C 0 0
-13.2339 -2.8752 -0.5398 C 0 0
-12.2689 -1.9755 0.2349 C 0 0
-10.8595 -2.1234 -0.3417 C 0 0
-9.8945 -1.2237 0.4330 C 0 0
-8.4851 -1.3716 -0.1437 C 0 0
-7.5201 -0.4719 0.6310 C 0 0
-6.1318 -0.6176 0.0631 C 0 0
-5.1145 0.0823 0.5893 O 0 0
-3.8048 -0.1079 -0.0081 C 0 0
-2.7808 0.7658 0.7192 C 0 0
-1.4007 0.5654 0.0897 C 0 0
-0.3804 1.4359 0.8144 C 0 0
1.0573 1.1626 0.3444 C 0 0
1.4407 -0.3047 0.4596 C 0 0
2.8880 -0.5706 0.0247 C 0 0
3.3595 0.3412 -1.0683 C 0 0
4.1986 -0.3202 -2.1881 C 0 0
5.6495 -0.4497 -1.7146 C 0 0
5.7360 -1.5168 -0.6216 C 0 0
7.1592 -1.5591 -0.0617 C 0 0
7.2457 -2.6263 1.0314 C 0 0
6.4172 -2.2483 2.1326 O 0 0
8.6950 -2.7556 1.5043 C 0 0
9.1708 -1.4132 2.0633 C 0 0
9.5235 -3.1335 0.4030 O 0 0
8.7815 -3.8227 2.5973 C 0 0
6.5365 -0.8543 -2.8938 C 0 0
4.1131 0.7095 -3.3455 C 0 0
2.9806 1.7088 -2.9705 C 0 0
2.2014 0.9202 -1.9011 C 0 0
1.4848 -0.2328 -2.6581 C 0 0
4.2773 1.4396 -0.5066 C 0 0
1.1744 1.6336 -1.0983 C 0 0
1.0948 3.1465 -1.1821 C 0 0
-0.3352 3.5233 -0.7582 C 0 0
-0.6991 2.9226 0.6025 C 0 0
-0.8527 3.8390 1.8045 C 0 0
-0.6356 3.2987 3.2216 C 0 0
-1.9922 3.3338 1.1002 O 0 0
-0.5445 5.3330 1.6478 C 0 0
1.9429 1.9785 1.2995 C 0 0
-5.9345 -1.3644 -0.8660 O 0 0
-14.6387 -3.0188 1.0871 H 0 0
-14.9647 -1.6894 -0.0508 H 0 0
-15.3309 -3.3683 -0.5151 H 0 0
-13.2386 -2.5837 -1.5901 H 0 0
-12.9126 -3.9131 -0.4522 H 0 0
-12.2643 -2.2670 1.2852 H 0 0
-12.5903 -0.9376 0.1473 H 0 0
-10.8642 -1.8319 -1.3920 H 0 0
-10.5382 -3.1613 -0.2541 H 0 0
-9.8898 -1.5152 1.4832 H 0 0
-10.2158 -0.1858 0.3454 H 0 0
-8.4897 -1.0801 -1.1940 H 0 0
-8.1638 -2.4095 -0.0561 H 0 0
-7.5154 -0.7634 1.6813 H 0 0
-7.8414 0.5660 0.5434 H 0 0
-3.8410 0.1742 -1.0603 H 0 0
-3.5150 -1.1551 0.0776 H 0 0
-2.7446 0.4837 1.7715 H 0 0
-3.0706 1.8131 0.6336 H 0 0
-1.4369 0.8474 -0.9625 H 0 0
-1.1110 -0.4819 0.1754 H 0 0
-0.4299 1.1922 1.8817 H 0 0
1.3300 -0.6137 1.5106 H 0 0
0.7660 -0.9279 -0.1305 H 0 0
3.5498 -0.4741 0.9002 H 0 0
2.9696 -1.6190 -0.3088 H 0 0
3.8014 -1.2811 -2.4651 H 0 0
5.9885 0.5066 -1.3164 H 0 0
5.0375 -1.2741 0.1792 H 0 0
5.4821 -2.4896 -1.0427 H 0 0
7.8577 -1.8019 -0.8625 H 0 0
7.4130 -0.5863 0.3594 H 0 0
6.9067 -3.5826 0.6331 H 0 0
6.6616 -1.4048 2.5374 H 0 0
8.5388 -1.1250 2.9034 H 0 0
10.2033 -1.5054 2.4003 H 0 0
9.1092 -0.6530 1.2847 H 0 0
9.2790 -3.9770 -0.0018 H 0 0
8.4425 -4.7791 2.1990 H 0 0
9.8140 -3.9149 2.9342 H 0 0
8.1495 -3.5345 3.4373 H 0 0
6.1976 -1.8107 -3.2920 H 0 0
6.4749 -0.0941 -3.6724 H 0 0
7.5691 -0.9465 -2.5568 H 0 0
5.0599 1.2414 -3.4398 H 0 0
3.8743 0.2052 -4.2799 H 0 0
3.3707 2.6423 -2.5928 H 0 0
2.3392 1.8873 -3.8387 H 0 0
2.2285 -0.8768 -3.1273 H 0 0
0.8914 -0.8161 -1.9539 H 0 0
0.8318 0.1860 -3.4238 H 0 0
4.8457 1.8896 -1.3206 H 0 0
3.6725 2.2045 -0.0196 H 0 0
4.9643 1.0034 0.2185 H 0 0
0.2076 1.3100 -1.5999 H 0 0
1.8221 3.6512 -0.5681 H 0 0
1.2359 3.4609 -2.2243 H 0 0
-0.4404 4.6018 -0.7615 H 0 0
-1.0282 3.1188 -1.5100 H 0 0
0.3815 2.9176 3.3132 H 0 0
-0.7896 4.1005 3.9437 H 0 0
-1.3441 2.4935 3.4160 H 0 0
-1.2025 5.7625 0.8923 H 0 0
-0.7054 5.8390 2.5997 H 0 0
0.4934 5.4596 1.3400 H 0 0
1.9073 3.0310 1.0181 H 0 0
1.5790 1.8629 2.3204 H 0 0
2.9705 1.6204 1.2373 H 0 0
1 2 1 0
1 44 1 0
1 45 1 0
1 46 1 0
2 3 1 0
2 47 1 0
2 48 1 0
3 4 1 0
3 49 1 0
3 50 1 0
4 5 1 0
4 51 1 0
4 52 1 0
5 6 1 0
5 53 1 0
5 54 1 0
6 7 1 0
6 55 1 0
6 56 1 0
7 8 1 0
7 57 1 0
7 58 1 0
8 9 1 0
8 43 2 0
9 10 1 0
10 11 1 0
10 59 1 0
10 60 1 0
11 12 1 0
11 61 1 0
11 62 1 0
12 13 1 0
12 63 1 0
12 64 1 0
13 37 1 0
13 14 1 0
13 65 1 0
14 15 1 0
14 34 1 0
14 42 1 0
15 16 1 0
15 66 1 0
15 67 1 0
16 17 1 0
16 68 1 0
16 69 1 0
17 31 1 0
17 18 1 0
17 33 1 0
18 19 1 0
18 29 1 0
18 70 1 0
19 20 1 0
19 28 1 0
19 71 1 0
20 21 1 0
20 72 1 0
20 73 1 0
21 22 1 0
21 74 1 0
21 75 1 0
22 23 1 0
22 24 1 0
22 76 1 0
23 77 1 0
24 25 1 0
24 26 1 0
24 27 1 0
25 78 1 0
25 79 1 0
25 80 1 0
26 81 1 0
27 82 1 0
27 83 1 0
27 84 1 0
28 85 1 0
28 86 1 0
28 87 1 0
29 30 1 0
29 88 1 0
29 89 1 0
30 31 1 0
30 90 1 0
30 91 1 0
31 34 1 0
31 32 1 0
32 92 1 0
32 93 1 0
32 94 1 0
33 95 1 0
33 96 1 0
33 97 1 0
34 35 1 0
34 98 1 0
35 36 1 0
35 99 1 0
35100 1 0
36 37 1 0
36101 1 0
36102 1 0
37 40 1 0
37 38 1 0
38 39 1 0
38 40 1 0
38 41 1 0
39103 1 0
39104 1 0
39105 1 0
41106 1 0
41107 1 0
41108 1 0
42109 1 0
42110 1 0
42111 1 0
M END
> <Name>
FCDB_000011
> <Compound Name>
19(10->9)-Abeo-3	4-secotirucall-4-ene-3	24	25-triol (3-Octanoyl	4	5-epoxide)
$$$$
FCDB_000012
SciTegic07211613543D
52 54 0 0 0 0 999 V2000
-5.3461 0.3191 0.8569 C 0 0
-4.5632 -0.4435 -0.2138 C 0 0
-5.0043 0.0279 -1.6009 C 0 0
-3.0891 -0.1825 -0.0397 C 0 0
-2.2994 -1.2160 0.1916 C 0 0
-0.8450 -1.0074 0.3842 C 0 0
-0.0436 -2.0557 0.3763 C 0 0
1.4571 -1.8854 0.4456 C 0 0
1.7801 -0.5465 -0.2263 C 0 0
3.2590 -0.3895 -0.5063 C 0 0
4.1293 -0.7394 0.7004 C 0 0
3.6413 -1.3690 -1.6425 C 0 0
3.6049 1.0128 -1.0062 C 0 0
3.0048 2.0945 -0.1162 C 0 0
1.4859 1.9351 -0.0643 C 0 0
1.1255 0.5818 0.5479 C 0 0
1.5727 0.5872 2.0118 C 0 0
-0.3835 0.4070 0.5746 C 0 0
-1.1070 1.2970 -0.4318 C 0 0
-2.6100 1.2337 -0.1409 C 0 0
-5.0318 -0.0168 1.8451 H 0 0
-5.1520 1.3870 0.7574 H 0 0
-6.4122 0.1303 0.7310 H 0 0
-4.7572 -1.5115 -0.1142 H 0 0
-4.4465 -0.5154 -2.3637 H 0 0
-6.0704 -0.1609 -1.7268 H 0 0
-4.8102 1.0958 -1.7004 H 0 0
-2.7129 -2.2130 0.2403 H 0 0
-0.4572 -3.0470 0.2800 H 0 0
1.7821 -1.9183 1.4780 H 0 0
1.9218 -2.7080 -0.1039 H 0 0
1.2710 -0.5758 -1.2231 H 0 0
3.8666 -1.7335 1.0619 H 0 0
5.1792 -0.7250 0.4076 H 0 0
3.9630 -0.0091 1.4923 H 0 0
3.0632 -1.1327 -2.5358 H 0 0
4.7047 -1.2736 -1.8620 H 0 0
3.4252 -2.3905 -1.3296 H 0 0
4.6932 1.1248 -1.0281 H 0 0
3.2274 1.1314 -2.0262 H 0 0
3.4361 2.0571 0.8788 H 0 0
3.2372 3.0770 -0.5489 H 0 0
1.0577 2.7348 0.5411 H 0 0
1.0858 1.9953 -1.0780 H 0 0
2.6332 0.8329 2.0669 H 0 0
0.9983 1.3306 2.5645 H 0 0
1.4051 -0.3982 2.4466 H 0 0
-0.7110 0.7162 1.5718 H 0 0
-0.7703 2.3288 -0.3314 H 0 0
-0.9175 0.9443 -1.4448 H 0 0
-2.8096 1.7456 0.8000 H 0 0
-3.1476 1.7365 -0.9437 H 0 0
1 2 1 0
1 21 1 0
1 22 1 0
1 23 1 0
2 3 1 0
2 4 1 0
2 24 1 0
3 25 1 0
3 26 1 0
3 27 1 0
4 20 1 0
4 5 2 0
5 6 1 0
5 28 1 0
6 18 1 0
6 7 2 0
7 8 1 0
7 29 1 0
8 9 1 0
8 30 1 0
8 31 1 0
9 16 1 0
9 10 1 0
9 32 1 0
10 11 1 0
10 12 1 0
10 13 1 0
11 33 1 0
11 34 1 0
11 35 1 0
12 36 1 0
12 37 1 0
12 38 1 0
13 14 1 0
13 39 1 0
13 40 1 0
14 15 1 0
14 41 1 0
14 42 1 0
15 16 1 0
15 43 1 0
15 44 1 0
16 17 1 0
16 18 1 0
17 45 1 0
17 46 1 0
17 47 1 0
18 19 1 0
18 48 1 0
19 20 1 0
19 49 1 0
19 50 1 0
20 51 1 0
20 52 1 0
M END
> <Name>
FCDB_000012
> <Compound Name>
7	13-Abietadiene
$$$$
FCDB_000013
SciTegic07211613543D
52 54 0 0 0 0 999 V2000
-5.6384 -0.7617 -0.8399 C 0 0
-5.0017 0.3983 -0.0718 C 0 0
-3.5113 0.1902 0.0077 C 0 0
-2.6877 1.0864 -0.5118 C 0 0
-1.2235 0.8887 -0.4604 C 0 0
-0.3509 2.0831 -0.7393 C 0 0
1.0890 1.8452 -0.2878 C 0 0
1.5334 0.4825 -0.8216 C 0 0
0.7280 -0.5934 -0.0960 C 0 0
1.0958 -1.9643 -0.6586 C 0 0
2.5906 -2.2115 -0.4300 C 0 0
3.4120 -1.1216 -1.1191 C 0 0
3.0226 0.2545 -0.5692 C 0 0
3.2970 0.3026 0.9118 C 0 0
2.9182 1.3714 1.6302 O 0 0
3.8579 -0.6208 1.4526 O 0 0
3.8349 1.3410 -1.2767 C 0 0
1.0909 -0.5613 1.3900 C 0 0
-0.7443 -0.3236 -0.2222 C 0 0
-1.6951 -1.4892 -0.0565 C 0 0
-2.9546 -1.0390 0.6796 C 0 0
-5.5848 0.4550 1.3416 C 0 0
-6.7164 -0.6112 -0.8974 H 0 0
-5.2230 -0.8021 -1.8469 H 0 0
-5.4293 -1.6981 -0.3228 H 0 0
-5.2108 1.3347 -0.5889 H 0 0
-3.0901 1.9729 -0.9794 H 0 0
-0.3589 2.2874 -1.8100 H 0 0
-0.7515 2.9478 -0.2103 H 0 0
1.7347 2.6264 -0.6889 H 0 0
1.1389 1.8483 0.8011 H 0 0
1.3330 0.4277 -1.8916 H 0 0
0.8809 -1.9879 -1.7269 H 0 0
0.5164 -2.7364 -0.1523 H 0 0
2.8633 -3.1838 -0.8401 H 0 0
2.7983 -2.1990 0.6400 H 0 0
3.2221 -1.1494 -2.1921 H 0 0
4.4721 -1.2975 -0.9363 H 0 0
3.1158 1.3566 2.5766 H 0 0
3.5475 2.3189 -0.8905 H 0 0
4.8970 1.1766 -1.0955 H 0 0
3.6387 1.3015 -2.3482 H 0 0
1.1939 0.4735 1.7166 H 0 0
0.3042 -1.0477 1.9667 H 0 0
2.0331 -1.0869 1.5454 H 0 0
-1.2047 -2.2772 0.5150 H 0 0
-1.9688 -1.8746 -1.0387 H 0 0
-3.6969 -1.8367 0.6518 H 0 0
-2.7073 -0.8071 1.7155 H 0 0
-5.1313 1.2814 1.8889 H 0 0
-6.6629 0.6055 1.2842 H 0 0
-5.3758 -0.4815 1.8588 H 0 0
1 2 1 0
1 23 1 0
1 24 1 0
1 25 1 0
2 3 1 0
2 22 1 0
2 26 1 0
3 21 1 0
3 4 2 0
4 5 1 0
4 27 1 0
5 6 1 0
5 19 2 0
6 7 1 0
6 28 1 0
6 29 1 0
7 8 1 0
7 30 1 0
7 31 1 0
8 13 1 0
8 9 1 0
8 32 1 0
9 10 1 0
9 19 1 0
9 18 1 0
10 11 1 0
10 33 1 0
10 34 1 0
11 12 1 0
11 35 1 0
11 36 1 0
12 13 1 0
12 37 1 0
12 38 1 0
13 14 1 0
13 17 1 0
14 15 1 0
14 16 2 0
15 39 1 0
17 40 1 0
17 41 1 0
17 42 1 0
18 43 1 0
18 44 1 0
18 45 1 0
19 20 1 0
20 21 1 0
20 46 1 0
20 47 1 0
21 48 1 0
21 49 1 0
22 50 1 0
22 51 1 0
22 52 1 0
M END
> <Name>
FCDB_000013
> <Compound Name>
8	13-Abietadien-18-oic acid (Palustric acid)
$$$$
FCDB_000014
SciTegic07211613543D
53 55 0 0 0 0 999 V2000
-5.7236 0.3708 -0.9210 C 0 0
-4.9035 0.6181 0.3468 C 0 0
-3.4561 0.2840 0.0827 C 0 0
-2.5320 1.2186 0.2183 C 0 0
-1.1029 0.9213 -0.0045 C 0 0
-0.1623 2.0805 -0.1864 C 0 0
1.2189 1.6764 -0.7048 C 0 0
1.6453 0.4436 0.0922 C 0 0
3.1332 0.1702 0.0459 C 0 0
3.4788 -1.1564 0.7210 C 0 0
2.5922 -2.2990 0.2406 C 0 0
1.1213 -1.9707 0.4880 C 0 0
0.7431 -0.7107 -0.2898 C 0 0
0.8298 -1.0278 -1.7816 C 0 0
3.8542 1.2803 0.8494 C 0 0
5.2640 1.0486 0.8223 O 0 0
3.6971 0.2016 -1.3743 C 0 0
-0.7057 -0.3411 -0.0264 C 0 0
-1.6921 -1.4593 0.2047 C 0 0
-3.0756 -1.1119 -0.3344 C 0 0
-5.4331 -0.2665 1.4773 C 0 0
-5.6393 -0.6769 -1.2097 H 0 0
-6.7692 0.6122 -0.7302 H 0 0
-5.3463 1.0011 -1.7264 H 0 0
-4.9878 1.6658 0.6354 H 0 0
-2.8255 2.2212 0.4978 H 0 0
-0.0384 2.5850 0.7742 H 0 0
-0.6058 2.7867 -0.8907 H 0 0
1.1769 1.4865 -1.7711 H 0 0
1.9144 2.5032 -0.5237 H 0 0
1.4067 0.6805 1.1615 H 0 0
3.3678 -1.0444 1.8037 H 0 0
4.5249 -1.4000 0.5097 H 0 0
2.8464 -3.2033 0.8109 H 0 0
2.7736 -2.5080 -0.8089 H 0 0
0.9578 -1.8027 1.5543 H 0 0
0.5017 -2.8061 0.1576 H 0 0
0.6374 -0.1224 -2.3573 H 0 0
1.8261 -1.4026 -2.0161 H 0 0
0.0877 -1.7846 -2.0359 H 0 0
3.6369 2.2509 0.4037 H 0 0
3.5037 1.2677 1.8815 H 0 0
5.7803 1.7072 1.3070 H 0 0
3.3638 -0.6829 -1.9172 H 0 0
3.3435 1.0967 -1.8859 H 0 0
4.7863 0.2133 -1.3326 H 0 0
-1.3390 -2.3669 -0.2882 H 0 0
-1.7670 -1.6539 1.2774 H 0 0
-3.0664 -1.1738 -1.4245 H 0 0
-3.8075 -1.8203 0.0568 H 0 0
-4.8489 -0.0904 2.3805 H 0 0
-6.4787 -0.0252 1.6681 H 0 0
-5.3488 -1.3142 1.1886 H 0 0
1 2 1 0
1 22 1 0
1 23 1 0
1 24 1 0
2 3 1 0
2 21 1 0
2 25 1 0
3 20 1 0
3 4 2 0
4 5 1 0
4 26 1 0
5 6 1 0
5 18 2 0
6 7 1 0
6 27 1 0
6 28 1 0
7 8 1 0
7 29 1 0
7 30 1 0
8 13 1 0
8 9 1 0
8 31 1 0
9 10 1 0
9 15 1 0
9 17 1 0
10 11 1 0
10 32 1 0
10 33 1 0
11 12 1 0
11 34 1 0
11 35 1 0
12 13 1 0
12 36 1 0
12 37 1 0
13 18 1 0
13 14 1 0
14 38 1 0
14 39 1 0
14 40 1 0
15 16 1 0
15 41 1 0
15 42 1 0
16 43 1 0
17 44 1 0
17 45 1 0
17 46 1 0
18 19 1 0
19 20 1 0
19 47 1 0
19 48 1 0
20 49 1 0
20 50 1 0
21 51 1 0
21 52 1 0
21 53 1 0
M END
> <Name>
FCDB_000014
> <Compound Name>
8	13-Abietadien-18-ol (Palustrol)
$$$$
FCDB_000015
SciTegic07211613543D
51 53 0 0 0 0 999 V2000
-5.4388 -0.6449 -1.0539 C 0 0
-4.8566 0.3626 -0.0605 C 0 0
-3.3645 0.1722 0.0318 C 0 0
-2.5483 1.1657 -0.2816 C 0 0
-1.0818 0.9903 -0.2158 C 0 0
-0.2319 2.2324 -0.2355 C 0 0
1.1987 1.9421 0.2147 C 0 0
1.6946 0.7125 -0.5480 C 0 0
3.1805 0.4701 -0.2897 C 0 0
3.6222 -0.7707 -1.0726 C 0 0
2.8078 -1.9861 -0.6289 C 0 0
1.3151 -1.7295 -0.8604 C 0 0
0.8947 -0.4958 -0.0652 C 0 0
1.2098 -0.7358 1.4126 C 0 0
3.4069 0.2450 1.1831 C 0 0
4.1510 -0.6314 1.5526 O 0 0
3.9863 1.6855 -0.7525 C 0 0
-0.5793 -0.2357 -0.1912 C 0 0
-1.5046 -1.4298 -0.2801 C 0 0
-2.7977 -1.1502 0.4818 C 0 0
-5.4850 0.1420 1.3170 C 0 0
-5.2220 -1.6575 -0.7136 H 0 0
-6.5180 -0.5072 -1.1207 H 0 0
-4.9911 -0.4877 -2.0352 H 0 0
-5.0733 1.3752 -0.4008 H 0 0
-2.9585 2.1161 -0.5894 H 0 0
-0.2115 2.6337 -1.2488 H 0 0
-0.6710 2.9747 0.4310 H 0 0
1.8364 2.7970 -0.0103 H 0 0
1.2143 1.7420 1.2861 H 0 0
1.5293 0.8554 -1.6159 H 0 0
3.4668 -0.6005 -2.1380 H 0 0
4.6801 -0.9572 -0.8882 H 0 0
3.1182 -2.8589 -1.2033 H 0 0
2.9814 -2.1704 0.4313 H 0 0
1.1345 -1.5566 -1.9213 H 0 0
0.7401 -2.5939 -0.5282 H 0 0
1.2729 0.2211 1.9308 H 0 0
0.4197 -1.3394 1.8592 H 0 0
2.1613 -1.2602 1.5007 H 0 0
2.9037 0.8675 1.9081 H 0 0
3.6619 2.5680 -0.2010 H 0 0
5.0462 1.5107 -0.5674 H 0 0
3.8250 1.8438 -1.8188 H 0 0
-1.0123 -2.3014 0.1513 H 0 0
-1.7374 -1.6296 -1.3260 H 0 0
-3.5181 -1.9427 0.2791 H 0 0
-2.5892 -1.1118 1.5509 H 0 0
-5.0703 0.8597 2.0247 H 0 0
-6.5642 0.2797 1.2502 H 0 0
-5.2683 -0.8706 1.6573 H 0 0
1 2 1 0
1 22 1 0
1 23 1 0
1 24 1 0
2 3 1 0
2 21 1 0
2 25 1 0
3 20 1 0
3 4 2 0
4 5 1 0
4 26 1 0
5 6 1 0
5 18 2 0
6 7 1 0
6 27 1 0
6 28 1 0
7 8 1 0
7 29 1 0
7 30 1 0
8 13 1 0
8 9 1 0
8 31 1 0
9 10 1 0
9 15 1 0
9 17 1 0
10 11 1 0
10 32 1 0
10 33 1 0
11 12 1 0
11 34 1 0
11 35 1 0
12 13 1 0
12 36 1 0
12 37 1 0
13 18 1 0
13 14 1 0
14 38 1 0
14 39 1 0
14 40 1 0
15 16 2 0
15 41 1 0
17 42 1 0
17 43 1 0
17 44 1 0
18 19 1 0
19 20 1 0
19 45 1 0
19 46 1 0
20 47 1 0
20 48 1 0
21 49 1 0
21 50 1 0
21 51 1 0
M END
> <Name>
FCDB_000015
> <Compound Name>
8	13-Abietadien-18-al (Palustral)
$$$$
FCDB_000016
SciTegic07211613543D
54 58 0 0 0 0 999 V2000
4.8844 -1.1825 -0.6897 C 0 0
4.6487 -0.3232 0.5540 C 0 0
3.1724 0.0717 0.6287 C 0 0
2.2437 -0.8990 1.3734 C 0 0
1.4223 -1.6905 0.3562 C 0 0
0.5437 -0.7237 -0.4553 C 0 0
-0.9383 -0.7579 -0.1229 C 0 0
-1.5412 -2.1210 -0.4614 C 0 0
-3.0162 -2.1338 -0.0504 C 0 0
-3.7696 -1.0330 -0.7988 C 0 0
-3.1574 0.3328 -0.4756 C 0 0
-1.6855 0.3329 -0.8889 C 0 0
-1.0434 1.6822 -0.5570 C 0 0
0.2906 1.7779 -1.2955 C 0 0
1.1704 0.5628 -0.9778 C 0 0
0.9543 -0.5714 -1.8205 O 0 0
2.5770 0.9029 -0.5069 C 0 0
2.8132 1.4590 0.7736 O 0 0
-3.2646 0.5887 1.0056 C 0 0
-2.6765 1.6682 1.5445 O 0 0
-3.8800 -0.1779 1.7082 O 0 0
-3.9033 1.4280 -1.2404 C 0 0
-1.1140 -0.5166 1.3777 C 0 0
5.5106 0.9384 0.4731 C 0 0
5.9152 -1.5369 -0.6965 H 0 0
4.2068 -2.0362 -0.6753 H 0 0
4.6992 -0.5867 -1.5835 H 0 0
4.9184 -0.8910 1.4444 H 0 0
2.8407 -1.5861 1.9730 H 0 0
1.5744 -0.3357 2.0237 H 0 0
0.7879 -2.4062 0.8792 H 0 0
2.0935 -2.2238 -0.3170 H 0 0
-1.4602 -2.2991 -1.5337 H 0 0
-1.0054 -2.9009 0.0799 H 0 0
-3.4524 -3.1023 -0.2949 H 0 0
-3.0952 -1.9610 1.0229 H 0 0
-3.7007 -1.2116 -1.8718 H 0 0
-4.8170 -1.0412 -0.4973 H 0 0
-1.6074 0.1453 -1.9598 H 0 0
-1.7000 2.4898 -0.8805 H 0 0
-0.8732 1.7524 0.5174 H 0 0
0.1053 1.8168 -2.3689 H 0 0
0.8077 2.6866 -0.9873 H 0 0
3.2643 1.2128 -1.2941 H 0 0
-2.7729 1.7902 2.4989 H 0 0
-3.8272 1.2396 -2.3113 H 0 0
-4.9526 1.4271 -0.9451 H 0 0
-3.4617 2.3975 -1.0097 H 0 0
-2.0916 -0.8817 1.6924 H 0 0
-0.3346 -1.0470 1.9247 H 0 0
-1.0410 0.5511 1.5850 H 0 0
5.3427 1.5506 1.3592 H 0 0
6.5623 0.6570 0.4199 H 0 0
5.2409 1.5062 -0.4173 H 0 0
1 2 1 0
1 25 1 0
1 26 1 0
1 27 1 0
2 3 1 0
2 24 1 0
2 28 1 0
3 17 1 0
3 18 1 0
3 4 1 0
4 5 1 0
4 29 1 0
4 30 1 0
5 6 1 0
5 31 1 0
5 32 1 0
6 15 1 0
6 16 1 0
6 7 1 0
7 12 1 0
7 8 1 0
7 23 1 0
8 9 1 0
8 33 1 0
8 34 1 0
9 10 1 0
9 35 1 0
9 36 1 0
10 11 1 0
10 37 1 0
10 38 1 0
11 12 1 0
11 19 1 0
11 22 1 0
12 13 1 0
12 39 1 0
13 14 1 0
13 40 1 0
13 41 1 0
14 15 1 0
14 42 1 0
14 43 1 0
15 16 1 0
15 17 1 0
17 18 1 0
17 44 1 0
19 20 1 0
[truncated: 998,000+ more rows]
[truncated: 21 more columns]
