# Supplementary material for: Identification of the Beer Component Hordenine as Food-Derived Dopamine D2 Receptor Agonist by Virtual Screening a 3D Compound Database
Source: Sci Rep. 2017 Mar 10;7:44201. doi: 10.1038/srep44201 (PMC5345022; doi:10.1038/srep44201)
Supplement: Supplementary Dataset 2 [file srep44201-s3.csv]

Phyto_00001
DSViewer 3D 0
45 46 0 0 0 0 0 0 0 0999 V2000
-1.2716 -2.0239 1.5661 C 0 0 0 0 0 0 0 0 0 1
-1.3983 -2.0622 0.0418 C 0 0 2 0 0 0 0 0 0 2
-2.3471 -2.5244 -0.2305 H 0 0 0 0 0 0 0 0 0 3
-0.2535 -2.8836 -0.5400 C 0 0 0 0 0 0 0 0 0 4
0.9326 -2.0497 -1.0033 C 0 0 0 0 0 0 0 0 0 5
1.2226 -0.8840 -0.0504 C 0 0 2 0 0 0 0 0 0 6
1.4540 -1.2629 0.9450 H 0 0 0 0 0 0 0 0 0 7
-0.0386 -0.0425 -0.0072 C 0 0 0 0 0 0 0 0 0 8
-0.2073 1.1588 0.4401 C 0 0 0 0 0 0 0 0 0 9
-1.6580 1.5782 0.3306 C 0 0 0 0 0 0 0 0 0 10
-2.4332 0.2501 0.1396 C 0 0 2 0 0 0 0 0 0 11
-2.7530 -0.1586 1.0982 H 0 0 0 0 0 0 0 0 0 12
-1.3532 -0.6352 -0.5069 C 0 0 2 0 0 0 0 0 0 13
-1.4164 -0.6109 -1.5948 H 0 0 0 0 0 0 0 0 0 14
-3.5646 0.4293 -0.7526 O 0 0 0 0 0 0 0 0 0 15
-4.7410 0.7461 -0.1890 C 0 0 0 0 0 0 0 0 0 16
-4.8226 0.8695 1.0101 O 0 0 0 0 0 0 0 0 0 17
-5.9598 0.9479 -1.0520 C 0 0 0 0 0 0 0 0 0 18
0.8930 2.0258 0.9960 C 0 0 0 0 0 0 0 0 0 19
2.3743 -0.0637 -0.5718 C 0 0 0 0 0 0 0 0 0 20
3.4988 0.0286 0.1339 C 0 0 0 0 0 0 0 0 0 21
3.5805 -0.5901 1.5056 C 0 0 0 0 0 0 0 0 0 22
4.6610 0.7337 -0.4245 C 0 0 0 0 0 0 0 0 0 23
4.5951 1.2326 -1.5307 O 0 0 0 0 0 0 0 0 0 24
5.8000 0.8271 0.2903 O 0 0 0 0 0 0 0 0 0 25
-2.0959 -1.4464 1.9848 H 0 0 0 0 0 0 0 0 0 26
-1.3035 -3.0401 1.9590 H 0 0 0 0 0 0 0 0 0 27
-0.3253 -1.5578 1.8404 H 0 0 0 0 0 0 0 0 0 28
0.0916 -3.5855 0.2191 H 0 0 0 0 0 0 0 0 0 29
-0.6302 -3.4509 -1.3911 H 0 0 0 0 0 0 0 0 0 30
0.7186 -1.6513 -1.9951 H 0 0 0 0 0 0 0 0 0 31
1.8152 -2.6866 -1.0624 H 0 0 0 0 0 0 0 0 0 32
-1.9794 2.0782 1.2443 H 0 0 0 0 0 0 0 0 0 33
-1.8013 2.2315 -0.5301 H 0 0 0 0 0 0 0 0 0 34
-5.6937 0.7959 -2.0980 H 0 0 0 0 0 0 0 0 0 35
-6.7304 0.2321 -0.7655 H 0 0 0 0 0 0 0 0 0 36
-6.3371 1.9615 -0.9166 H 0 0 0 0 0 0 0 0 0 37
1.3375 2.6098 0.1902 H 0 0 0 0 0 0 0 0 0 38
0.4805 2.6987 1.7477 H 0 0 0 0 0 0 0 0 0 39
1.6566 1.3957 1.4521 H 0 0 0 0 0 0 0 0 0 40
2.2870 0.4494 -1.5182 H 0 0 0 0 0 0 0 0 0 41
3.8448 -1.6436 1.4139 H 0 0 0 0 0 0 0 0 0 42
4.3409 -0.0745 2.0921 H 0 0 0 0 0 0 0 0 0 43
2.6148 -0.4997 2.0030 H 0 0 0 0 0 0 0 0 0 44
6.5374 1.3004 -0.1187 H 0 0 0 0 0 0 0 0 0 45
1 2 1 0 0 0
1 26 1 0 0 0
1 27 1 0 0 0
1 28 1 0 0 0
2 3 1 0 0 0
2 13 1 0 0 0
2 4 1 0 0 0
4 5 1 0 0 0
4 29 1 0 0 0
4 30 1 0 0 0
5 6 1 0 0 0
5 31 1 0 0 0
5 32 1 0 0 0
6 7 1 0 0 0
6 8 1 0 0 0
6 20 1 0 0 0
8 13 1 0 0 0
8 9 2 0 0 0
9 10 1 0 0 0
9 19 1 0 0 0
10 11 1 0 0 0
10 33 1 0 0 0
10 34 1 0 0 0
11 12 1 0 0 0
11 13 1 0 0 0
11 15 1 0 0 0
13 14 1 0 0 0
15 16 1 0 0 0
16 17 2 0 0 0
16 18 1 0 0 0
18 35 1 0 0 0
18 36 1 0 0 0
18 37 1 0 0 0
19 38 1 0 0 0
19 39 1 0 0 0
19 40 1 0 0 0
20 21 2 0 0 0
20 41 1 0 0 0
21 22 1 0 0 0
21 23 1 0 0 0
22 42 1 0 0 0
22 43 1 0 0 0
22 44 1 0 0 0
23 24 2 0 0 0
23 25 1 0 0 0
25 45 1 0 0 0
M END
> <Compound Name>
Acetoxyvalerenic Acid
$$$$
Phyto_00002
SciTegic07211614013D
88 91 0 0 0 0 999 V2000
-4.2534 -4.5969 1.9748 C 0 0
-3.0453 -5.4839 1.6674 C 0 0 1 0 0 0
-2.6533 -5.8989 2.5960 H 0 0
-3.4716 -6.6238 0.7387 C 0 0 2 0 0 0
-4.2753 -7.1931 1.2059 H 0 0
-2.3566 -7.4836 0.4950 O 0 0
-3.9649 -6.0349 -0.5866 C 0 0 1 0 0 0
-4.2189 -6.8430 -1.2725 H 0 0
-5.1200 -5.2275 -0.3504 O 0 0
-2.8536 -5.1741 -1.1951 C 0 0 1 0 0 0
-1.9903 -5.8000 -1.4209 H 0 0
-3.3277 -4.5611 -2.3957 O 0 0
-2.4511 -4.0901 -0.1917 C 0 0 2 0 0 0
-3.3040 -3.4399 0.0029 H 0 0
-1.3001 -3.2632 -0.7681 C 0 0
-1.0011 -2.1814 0.1164 O 0 0
0.0656 -1.3425 -0.3312 C 0 0 1 0 0 0
0.0940 -1.3390 -1.4209 H 0 0
-0.1555 0.0843 0.1802 C 0 0 2 0 0 0
-0.2346 0.0735 1.2673 H 0 0
-1.3594 0.6116 -0.3809 O 0 0
-2.0358 1.5148 0.3589 C 0 0
-3.2415 2.0746 -0.1340 C 0 0
-3.9216 2.9748 0.6092 C 0 0
-5.1714 3.5551 0.0983 C 0 0
-5.8807 4.4837 0.8690 C 0 0
-7.0514 5.0297 0.3810 C 0 0
-7.7402 5.9364 1.1246 O 0 0
-7.5305 4.6474 -0.8715 C 0 0
-8.6854 5.1814 -1.3465 O 0 0
-6.8305 3.7219 -1.6344 C 0 0
-5.6589 3.1765 -1.1580 C 0 0
-1.6136 1.8451 1.4510 O 0 0
1.0297 0.9578 -0.2392 C 0 0 1 0 0 0
1.0826 1.0009 -1.3270 H 0 0
0.8454 2.3703 0.3192 C 0 0
1.9068 3.2287 -0.1756 O 0 0
1.8903 4.5101 0.2238 C 0 0
2.9599 5.4606 -0.2490 C 0 0
1.0179 4.9015 0.9624 O 0 0
2.2391 0.3962 0.2749 O 0 0
2.5222 -0.9192 -0.2063 C 0 0 1 0 0 0
2.5946 -0.9007 -1.2937 H 0 0
3.7596 -1.3729 0.3461 O 0 0
4.8969 -0.6194 -0.0791 C 0 0
6.1589 -1.1904 0.5706 C 0 0
7.3583 -0.3957 0.1222 C 0 0
7.7637 0.7093 0.8473 C 0 0
8.8663 1.4411 0.4364 C 0 0
9.2662 2.5286 1.1482 O 0 0
9.5632 1.0609 -0.7065 C 0 0
10.6462 1.7756 -1.1136 O 0 0
9.1515 -0.0477 -1.4287 C 0 0
8.0540 -0.7767 -1.0101 C 0 0
1.3969 -1.8681 0.2144 C 0 0 2 0 0 0
1.3499 -1.9194 1.3022 H 0 0
1.6485 -3.1715 -0.3146 O 0 0
-2.0321 -4.7045 1.0286 O 0 0
-4.5435 -4.0536 1.0755 H 0 0
-5.0848 -5.2181 2.3080 H 0 0
-3.9927 -3.8872 2.7600 H 0 0
-1.9901 -7.8884 1.2931 H 0 0
-5.8622 -5.7078 0.0415 H 0 0
-3.6007 -5.1903 -3.0773 H 0 0
-1.5892 -2.8673 -1.7417 H 0 0
-0.4191 -3.8952 -0.8800 H 0 0
-3.6163 1.7814 -1.1035 H 0 0
-3.5468 3.2681 1.5787 H 0 0
-5.5112 4.7754 1.8410 H 0 0
-8.3973 5.5429 1.7149 H 0 0
-9.4775 4.6804 -1.1085 H 0 0
-7.2056 3.4294 -2.6040 H 0 0
-5.1165 2.4572 -1.7537 H 0 0
-0.1193 2.7643 -0.0004 H 0 0
0.8820 2.3382 1.4082 H 0 0
2.6397 5.9358 -1.1762 H 0 0
3.1296 6.2237 0.5106 H 0 0
3.8842 4.9097 -0.4234 H 0 0
4.9876 -0.6792 -1.1637 H 0 0
4.7745 0.4221 0.2183 H 0 0
6.0681 -1.1305 1.6552 H 0 0
6.2812 -2.2319 0.2732 H 0 0
7.2209 1.0024 1.7337 H 0 0
9.9061 2.3290 1.8452 H 0 0
11.4836 1.4677 -0.7405 H 0 0
9.6909 -0.3451 -2.3158 H 0 0
7.7370 -1.6434 -1.5711 H 0 0
2.4772 -3.5662 -0.0104 H 0 0
1 2 1 0
1 59 1 0
1 60 1 0
1 61 1 0
2 3 1 0
2 58 1 0
2 4 1 0
4 5 1 0
4 6 1 0
4 7 1 0
6 62 1 0
7 8 1 0
7 9 1 0
7 10 1 0
9 63 1 0
10 11 1 0
10 12 1 0
10 13 1 0
12 64 1 0
13 14 1 0
13 15 1 0
13 58 1 0
15 16 1 0
15 65 1 0
15 66 1 0
16 17 1 0
17 18 1 0
17 55 1 0
17 19 1 0
19 20 1 0
19 21 1 0
19 34 1 0
21 22 1 0
22 23 1 0
22 33 2 0
23 24 2 0
23 67 1 0
24 25 1 0
24 68 1 0
25 32 1 0
25 26 2 0
26 27 1 0
26 69 1 0
27 28 1 0
27 29 2 0
28 70 1 0
29 30 1 0
29 31 1 0
30 71 1 0
31 32 2 0
31 72 1 0
32 73 1 0
34 35 1 0
34 36 1 0
34 41 1 0
36 37 1 0
36 74 1 0
36 75 1 0
37 38 1 0
38 39 1 0
38 40 2 0
39 76 1 0
39 77 1 0
39 78 1 0
41 42 1 0
42 43 1 0
42 44 1 0
42 55 1 0
44 45 1 0
45 46 1 0
45 79 1 0
45 80 1 0
46 47 1 0
46 81 1 0
46 82 1 0
47 54 1 0
47 48 2 0
48 49 1 0
48 83 1 0
49 50 1 0
49 51 2 0
50 84 1 0
51 52 1 0
51 53 1 0
52 85 1 0
53 54 2 0
53 86 1 0
54 87 1 0
55 56 1 0
55 57 1 0
57 88 1 0
M END
> <Name>
Phyto_00002
> <Compound Name>
6-Acetylacteoside
$$$$
Phyto_00003
SciTegic07211614013D
33 35 0 0 0 0 999 V2000
6.7689 -0.3997 0.0099 C 0 0
5.9116 0.7436 0.0066 O 0 0
4.5741 0.5111 0.0030 C 0 0
3.6852 1.5793 -0.0003 C 0 0
2.3275 1.3480 -0.0035 C 0 0
1.8441 0.0365 -0.0033 C 0 0
0.3908 -0.2162 -0.0061 C 0 0
-0.0494 -1.5032 -0.0059 C 0 0
-1.4400 -1.7650 -0.0086 C 0 0
-2.3479 -0.6054 -0.0115 C 0 0
-3.7383 -0.7706 -0.0138 C 0 0
-4.2789 -2.0155 -0.0133 O 0 0
-4.5566 0.3442 -0.0160 C 0 0
-4.0008 1.6186 -0.0161 C 0 0
-4.8131 2.7062 -0.0183 O 0 0
-2.6248 1.7894 -0.0143 C 0 0
-1.7886 0.6843 -0.0115 C 0 0
-0.4468 0.8330 -0.0089 O 0 0
-1.8701 -2.9071 -0.0089 O 0 0
2.7417 -1.0349 0.0054 C 0 0
4.0978 -0.7945 0.0032 C 0 0
7.8090 -0.0740 0.0125 H 0 0
6.5732 -0.9980 0.8998 H 0 0
6.5782 -0.9994 -0.8802 H 0 0
4.0595 2.5923 -0.0001 H 0 0
1.6373 2.1787 -0.0057 H 0 0
0.6576 -2.3196 0.0008 H 0 0
-4.4371 -2.3752 0.8703 H 0 0
-5.6300 0.2246 -0.0174 H 0 0
-5.0500 3.0220 0.8644 H 0 0
-2.2044 2.7842 -0.0151 H 0 0
2.3724 -2.0498 0.0101 H 0 0
4.7921 -1.6218 0.0054 H 0 0
1 2 1 0
1 22 1 0
1 23 1 0
1 24 1 0
2 3 1 0
3 21 1 0
3 4 2 0
4 5 1 0
4 25 1 0
5 6 2 0
5 26 1 0
6 7 1 0
6 20 1 0
7 18 1 0
7 8 2 0
8 9 1 0
8 27 1 0
9 10 1 0
9 19 2 0
10 17 1 0
10 11 2 0
11 12 1 0
11 13 1 0
12 28 1 0
13 14 2 0
13 29 1 0
14 15 1 0
14 16 1 0
15 30 1 0
16 17 2 0
16 31 1 0
17 18 1 0
20 21 2 0
20 32 1 0
21 33 1 0
M END
> <Name>
Phyto_00003
> <Compound Name>
Acacetin
$$$$
Phyto_00004
SciTegic07211614013D
31 31 0 0 0 0 999 V2000
5.7359 0.6958 -0.2667 C 0 0
4.2515 0.5981 -0.0257 C 0 0
3.6353 -0.5920 -0.1060 O 0 0
2.2803 -0.5939 0.0025 C 0 0
1.6738 -1.1439 1.1224 C 0 0
0.2966 -1.1450 1.2301 C 0 0
-0.4773 -0.5991 0.2227 C 0 0
-1.9795 -0.6021 0.3425 C 0 0 1 0 0 0
-2.2599 -0.6420 1.3951 H 0 0
-2.5152 0.6077 -0.2555 O 0 0
-3.6585 1.0872 0.2589 C 0 0
-4.2743 2.3393 -0.3105 C 0 0
-4.1939 0.5150 1.1786 O 0 0
-2.5380 -1.8056 -0.3721 C 0 0
-3.3776 -1.6465 -1.3651 C 0 0
0.1246 -0.0554 -0.8971 C 0 0
1.5017 -0.0463 -1.0067 C 0 0
3.6159 1.5909 0.2397 O 0 0
6.1336 -0.2940 -0.4906 H 0 0
5.9243 1.3620 -1.1086 H 0 0
6.2235 1.0901 0.6249 H 0 0
2.2778 -1.5711 1.9092 H 0 0
-0.1761 -1.5731 2.1017 H 0 0
-3.6544 2.7102 -1.1267 H 0 0
-5.2728 2.1149 -0.6855 H 0 0
-4.3409 3.0983 0.4690 H 0 0
-2.2496 -2.7993 -0.0627 H 0 0
-3.7813 -2.5091 -1.8743 H 0 0
-3.6660 -0.6527 -1.6744 H 0 0
-0.4821 0.3665 -1.6846 H 0 0
1.9716 0.3827 -1.8794 H 0 0
1 2 1 0
1 19 1 0
1 20 1 0
1 21 1 0
2 3 1 0
2 18 2 0
3 4 1 0
4 17 1 0
4 5 2 0
5 6 1 0
5 22 1 0
6 7 2 0
6 23 1 0
7 8 1 0
7 16 1 0
8 9 1 0
8 10 1 0
8 14 1 0
10 11 1 0
11 12 1 0
11 13 2 0
12 24 1 0
12 25 1 0
12 26 1 0
14 15 2 0
14 27 1 0
15 28 1 0
15 29 1 0
16 17 2 0
16 30 1 0
17 31 1 0
M END
> <Name>
Phyto_00004
> <Compound Name>
1'-Acetoxychavicol acetate
$$$$
Phyto_00005
SciTegic07211614013D
86 90 0 0 0 0 999 V2000
-5.4572 -3.6322 0.9896 C 0 0
-5.4466 -2.4009 0.1207 C 0 0
-4.4722 -1.4885 0.2616 O 0 0
-4.5254 -0.3251 -0.6108 C 0 0 2 0 0 0
-5.5798 -0.0985 -0.8159 H 0 0
-3.8258 -0.6415 -1.9259 C 0 0
-2.3348 -0.8681 -1.6956 C 0 0
-1.6973 0.4198 -1.1432 C 0 0 1 0 0 0
-1.8392 1.5038 -2.2064 C 0 0
-2.3944 0.7873 0.1599 C 0 0 1 0 0 0
-2.1490 -0.0352 0.8777 H 0 0
-1.7451 2.0447 0.7406 C 0 0
-0.3169 1.6661 1.1665 C 0 0
0.4947 1.1807 -0.0271 C 0 0 2 0 0 0
0.8139 2.3958 -0.9162 C 0 0
-0.2281 0.1192 -0.8403 C 0 0 2 0 0 0
-0.2376 -0.8274 -0.2551 H 0 0
0.5500 -0.1705 -2.1226 C 0 0
2.0043 -0.3727 -1.8137 C 0 0
2.5838 -0.0246 -0.6940 C 0 0
1.8441 0.6118 0.4413 C 0 0 2 0 0 0
1.5428 -0.4940 1.4665 C 0 0
2.6660 1.6732 1.1566 C 0 0
4.1085 1.2156 1.3766 C 0 0
4.7720 0.8910 0.0424 C 0 0 2 0 0 0
4.6549 2.0979 -0.8990 C 0 0
4.0737 -0.3047 -0.5980 C 0 0 1 0 0 0
4.4623 -0.4401 -1.6181 H 0 0
4.3063 -1.5753 0.2096 C 0 0
5.7989 -1.8612 0.3804 C 0 0
6.4439 -2.1606 -0.9710 C 0 0
5.9602 -3.0905 1.2883 C 0 0
6.4791 -0.6685 1.0470 C 0 0
6.2594 0.6074 0.2444 C 0 0
-3.9008 0.8710 0.1056 C 0 0 2 0 0 0
-4.4303 0.8340 1.5381 C 0 0
-5.7515 0.8947 1.7671 O 0 0
-3.6598 0.7500 2.4650 O 0 0
-4.4019 2.1729 -0.5197 C 0 0
-6.3151 -2.2350 -0.7028 O 0 0
-6.0267 -3.4315 1.8971 H 0 0
-5.9187 -4.4565 0.4459 H 0 0
-4.4341 -3.8990 1.2541 H 0 0
-4.2568 -1.5659 -2.3394 H 0 0
-3.9977 0.1484 -2.6517 H 0 0
-1.8534 -1.1224 -2.6405 H 0 0
-2.1849 -1.6746 -0.9810 H 0 0
-1.1903 1.2716 -3.0509 H 0 0
-2.8744 1.5474 -2.5450 H 0 0
-1.5544 2.4672 -1.7834 H 0 0
-1.7171 2.8544 0.0253 H 0 0
-2.2854 2.3735 1.6314 H 0 0
0.1590 2.5528 1.5950 H 0 0
-0.4040 0.9082 1.9424 H 0 0
-0.1151 2.8803 -1.2166 H 0 0
1.4285 3.1025 -0.3586 H 0 0
1.3545 2.0650 -1.8031 H 0 0
0.1605 -1.0920 -2.5747 H 0 0
0.4518 0.6279 -2.8526 H 0 0
2.6212 -0.8443 -2.5687 H 0 0
1.0423 -1.3245 0.9686 H 0 0
2.4758 -0.8441 1.9080 H 0 0
0.8967 -0.0972 2.2495 H 0 0
2.6605 2.6341 0.6601 H 0 0
2.2178 1.8346 2.1556 H 0 0
4.6666 2.0212 1.8640 H 0 0
4.1305 0.3402 2.0228 H 0 0
5.1492 2.9589 -0.4491 H 0 0
5.1299 1.8631 -1.8516 H 0 0
3.6026 2.3287 -1.0648 H 0 0
3.8346 -2.4214 -0.2943 H 0 0
3.8728 -1.4738 1.2059 H 0 0
7.4995 -2.3911 -0.8267 H 0 0
5.9452 -3.0140 -1.4305 H 0 0
6.3475 -1.2905 -1.6203 H 0 0
5.4964 -2.8920 2.2545 H 0 0
5.4784 -3.9509 0.8239 H 0 0
7.0203 -3.3006 1.4305 H 0 0
7.5523 -0.8659 1.1292 H 0 0
6.0766 -0.5394 2.0558 H 0 0
6.7540 0.5388 -0.7243 H 0 0
6.7017 1.4507 0.7900 H 0 0
-6.0388 0.8679 2.6900 H 0 0
-3.9998 2.2700 -1.5282 H 0 0
-5.4910 2.1598 -0.5625 H 0 0
-4.0723 3.0172 0.0857 H 0 0
1 2 1 0
1 41 1 0
1 42 1 0
1 43 1 0
2 3 1 0
2 40 2 0
3 4 1 0
4 5 1 0
4 35 1 0
4 6 1 0
6 7 1 0
6 44 1 0
6 45 1 0
7 8 1 0
7 46 1 0
7 47 1 0
8 16 1 0
8 9 1 0
8 10 1 0
9 48 1 0
9 49 1 0
9 50 1 0
10 11 1 0
10 12 1 0
10 35 1 0
12 13 1 0
12 51 1 0
12 52 1 0
13 14 1 0
13 53 1 0
13 54 1 0
14 21 1 0
14 15 1 0
14 16 1 0
15 55 1 0
15 56 1 0
15 57 1 0
16 17 1 0
16 18 1 0
18 19 1 0
18 58 1 0
18 59 1 0
19 20 2 0
19 60 1 0
20 27 1 0
20 21 1 0
21 22 1 0
21 23 1 0
22 61 1 0
22 62 1 0
22 63 1 0
23 24 1 0
23 64 1 0
23 65 1 0
24 25 1 0
24 66 1 0
24 67 1 0
25 34 1 0
25 26 1 0
25 27 1 0
26 68 1 0
26 69 1 0
26 70 1 0
27 28 1 0
27 29 1 0
29 30 1 0
29 71 1 0
29 72 1 0
30 31 1 0
30 32 1 0
30 33 1 0
31 73 1 0
31 74 1 0
31 75 1 0
32 76 1 0
32 77 1 0
32 78 1 0
33 34 1 0
33 79 1 0
33 80 1 0
34 81 1 0
34 82 1 0
35 36 1 0
35 39 1 0
36 37 1 0
36 38 2 0
37 83 1 0
39 84 1 0
39 85 1 0
39 86 1 0
M END
> <Name>
Phyto_00005
> <Compound Name>
3-O-Acetyl a-boswellic acid
$$$$
Phyto_00006
SciTegic07211614013D
86 90 0 0 0 0 999 V2000
-6.3409 3.0675 0.5912 C 0 0
-6.0013 1.7210 -0.0499 C 0 0 2 0 0 0
-6.3722 1.6964 -1.0723 H 0 0
-6.6401 0.5914 0.7611 C 0 0
-6.3221 -0.7441 0.0914 C 0 0
-4.8113 -0.9653 0.0235 C 0 0 2 0 0 0
-4.2304 -1.0989 1.4265 C 0 0
-2.7519 -1.4785 1.3713 C 0 0
-1.9322 -0.4872 0.5614 C 0 0 2 0 0 0
-2.6292 -0.0306 -0.6843 C 0 0
-1.9986 0.1996 -1.8066 C 0 0
-0.5228 0.0299 -2.0137 C 0 0
0.1911 -0.0836 -0.6684 C 0 0 1 0 0 0
0.1444 0.9231 -0.1995 H 0 0
-0.5473 -1.0661 0.2256 C 0 0 1 0 0 0
0.2093 -1.3837 1.5086 C 0 0
1.6699 -1.7575 1.2095 C 0 0
2.3127 -0.5554 0.5183 C 0 0 2 0 0 0
1.9985 0.3378 1.1178 H 0 0
1.6831 -0.3679 -0.8555 C 0 0 2 0 0 0
2.3131 0.8700 -1.5193 C 0 0
3.8212 0.6730 -1.6395 C 0 0
4.4523 0.5385 -0.2603 C 0 0 2 0 0 0
5.5227 0.3273 -0.3788 H 0 0
3.8221 -0.5860 0.5602 C 0 0 1 0 0 0
4.2669 -0.3539 2.0266 C 0 0
4.3931 -1.9129 0.1358 C 0 0
3.6648 -2.7720 -0.3015 O 0 0
5.7114 -2.1415 0.2435 O 0 0
4.3145 1.7942 0.4619 O 0 0
5.3043 2.6899 0.3211 C 0 0
6.2541 2.4354 -0.3810 O 0 0
5.2309 4.0130 1.0389 C 0 0
1.9155 -1.5636 -1.7721 C 0 0
-0.7876 -2.3850 -0.5307 C 0 0
-4.1292 0.1936 -0.7010 C 0 0 2 0 0 0
-4.4736 0.2066 -1.7469 H 0 0
-4.4802 1.5275 -0.0517 C 0 0 1 0 0 0
-4.1339 1.5538 0.9800 H 0 0
-3.8423 2.6787 -0.8341 C 0 0
-1.7163 0.7495 1.4473 C 0 0
-4.5628 -2.2593 -0.7632 C 0 0
-5.9568 3.0914 1.6110 H 0 0
-5.8852 3.8708 0.0123 H 0 0
-7.4227 3.1997 0.6072 H 0 0
-7.7211 0.7351 0.7926 H 0 0
-6.2442 0.5998 1.7757 H 0 0
-6.7799 -1.5552 0.6585 H 0 0
-6.7281 -0.7451 -0.9224 H 0 0
-4.7777 -1.8813 1.9646 H 0 0
-4.3527 -0.1618 1.9692 H 0 0
-2.6554 -2.5019 1.0288 H 0 0
-2.3698 -1.4651 2.4109 H 0 0
-2.5912 0.5372 -2.6484 H 0 0
-0.1455 0.9153 -2.5427 H 0 0
-0.3534 -0.8367 -2.6461 H 0 0
0.2297 -0.5377 2.1932 H 0 0
-0.2656 -2.2303 2.0132 H 0 0
1.7094 -2.6472 0.5977 H 0 0
2.1678 -1.9563 2.1616 H 0 0
1.8793 0.9998 -2.5102 H 0 0
2.0996 1.7459 -0.9090 H 0 0
4.0592 -0.1887 -2.2561 H 0 0
4.2470 1.5588 -2.1351 H 0 0
3.9149 0.6213 2.3630 H 0 0
3.8439 -1.1319 2.6620 H 0 0
5.3548 -0.3878 2.0860 H 0 0
6.0314 -3.0084 -0.0416 H 0 0
4.3093 4.0610 1.6189 H 0 0
6.0863 4.1118 1.7071 H 0 0
5.2439 4.8231 0.3097 H 0 0
1.3482 -1.4308 -2.6933 H 0 0
2.9771 -1.6404 -2.0070 H 0 0
1.5873 -2.4745 -1.2714 H 0 0
-1.2550 -2.1725 -1.4922 H 0 0
0.1650 -2.8893 -0.6933 H 0 0
-1.4428 -3.0272 0.0578 H 0 0
-4.0953 3.6259 -0.3578 H 0 0
-2.7594 2.5550 -0.8443 H 0 0
-4.2181 2.6748 -1.8573 H 0 0
-2.6818 1.1334 1.7769 H 0 0
-1.1189 0.4741 2.3164 H 0 0
-1.1951 1.5185 0.8771 H 0 0
-4.9763 -2.1594 -1.7668 H 0 0
-3.4907 -2.4445 -0.8287 H 0 0
-5.0450 -3.0931 -0.2528 H 0 0
1 2 1 0
1 43 1 0
1 44 1 0
1 45 1 0
2 3 1 0
2 38 1 0
2 4 1 0
4 5 1 0
4 46 1 0
4 47 1 0
5 6 1 0
5 48 1 0
5 49 1 0
6 36 1 0
6 7 1 0
6 42 1 0
7 8 1 0
7 50 1 0
7 51 1 0
8 9 1 0
8 52 1 0
8 53 1 0
9 15 1 0
9 10 1 0
9 41 1 0
10 11 2 0
10 36 1 0
11 12 1 0
11 54 1 0
12 13 1 0
12 55 1 0
12 56 1 0
13 14 1 0
13 20 1 0
13 15 1 0
15 16 1 0
15 35 1 0
16 17 1 0
16 57 1 0
16 58 1 0
17 18 1 0
17 59 1 0
17 60 1 0
18 19 1 0
18 25 1 0
18 20 1 0
20 21 1 0
20 34 1 0
21 22 1 0
21 61 1 0
21 62 1 0
22 23 1 0
22 63 1 0
22 64 1 0
23 24 1 0
23 25 1 0
23 30 1 0
25 26 1 0
25 27 1 0
26 65 1 0
26 66 1 0
26 67 1 0
27 28 2 0
27 29 1 0
29 68 1 0
30 31 1 0
31 32 2 0
31 33 1 0
33 69 1 0
33 70 1 0
33 71 1 0
34 72 1 0
34 73 1 0
34 74 1 0
35 75 1 0
35 76 1 0
35 77 1 0
36 37 1 0
36 38 1 0
38 39 1 0
38 40 1 0
40 78 1 0
40 79 1 0
40 80 1 0
41 81 1 0
41 82 1 0
41 83 1 0
42 84 1 0
42 85 1 0
42 86 1 0
M END
> <Name>
Phyto_00006
> <Compound Name>
3-O-Acetyl beta-boswellic acid
$$$$
Phyto_00007
SciTegic07211614013D
85 89 0 0 0 0 999 V2000
6.4589 -2.9952 0.6417 C 0 0
6.0782 -1.6458 0.0311 C 0 0 2 0 0 0
6.4564 -1.5819 -0.9875 H 0 0
6.6729 -0.5156 0.8740 C 0 0
6.3217 0.8209 0.2238 C 0 0
4.8062 0.9979 0.1355 C 0 0 2 0 0 0
4.2042 1.1077 1.5333 C 0 0
2.7250 1.4760 1.4420 C 0 0
1.9329 0.4547 0.6380 C 0 0 2 0 0 0
2.6526 -0.0043 -0.5927 C 0 0
2.0127 -0.2931 -1.7332 C 0 0
0.5518 -0.1552 -1.8483 C 0 0
0.0248 -0.1932 -2.9400 O 0 0
-0.2120 -0.0062 -0.5515 C 0 0 1 0 0 0
-0.1857 -0.9952 -0.0461 H 0 0
0.5378 1.0031 0.3052 C 0 0 1 0 0 0
-0.2118 1.3820 1.5710 C 0 0
-1.6663 1.7632 1.2527 C 0 0
-2.3289 0.5568 0.5893 C 0 0 2 0 0 0
-2.0441 -0.3245 1.2205 H 0 0
-1.6897 0.3046 -0.7733 C 0 0 2 0 0 0
-2.3457 -0.9434 -1.3908 C 0 0
-3.8474 -0.7168 -1.5351 C 0 0
-4.4869 -0.5161 -0.1687 C 0 0 2 0 0 0
-5.5511 -0.2861 -0.3029 H 0 0
-3.8374 0.6254 0.6135 C 0 0 1 0 0 0
-4.3024 0.4620 2.0832 C 0 0
-4.3729 1.9474 0.1317 C 0 0
-3.6203 2.7712 -0.3319 O 0 0
-5.6863 2.2108 0.2170 O 0 0
-4.3809 -1.7452 0.6032 O 0 0
-5.3876 -2.6257 0.4883 C 0 0
-6.3260 -2.3798 -0.2320 O 0 0
-5.3473 -3.9209 1.2577 C 0 0
-1.8929 1.4719 -1.7316 C 0 0
0.7750 2.2855 -0.5127 C 0 0
4.1601 -0.1686 -0.6059 C 0 0 2 0 0 0
4.5056 -0.1553 -1.6497 H 0 0
4.5528 -1.5025 0.0216 C 0 0 1 0 0 0
4.1967 -1.5570 1.0495 H 0 0
3.9573 -2.6601 -0.7849 C 0 0
1.7376 -0.7736 1.5409 C 0 0
4.5377 2.2921 -0.6455 C 0 0
6.0219 -3.7986 0.0487 H 0 0
7.5440 -3.0977 0.6488 H 0 0
6.0820 -3.0512 1.6630 H 0 0
6.2657 -0.5558 1.8830 H 0 0
7.7576 -0.6268 0.9162 H 0 0
6.7442 0.8545 -0.7826 H 0 0
6.7448 1.6352 0.8140 H 0 0
4.7320 1.8900 2.0891 H 0 0
4.3236 0.1652 2.0653 H 0 0
2.6195 2.4895 1.0805 H 0 0
2.3243 1.4746 2.4753 H 0 0
2.5811 -0.6326 -2.5876 H 0 0
-0.2367 0.5603 2.2864 H 0 0
0.2749 2.2407 2.0442 H 0 0
-2.1662 1.9937 2.1971 H 0 0
-1.6937 2.6379 0.6195 H 0 0
-1.9064 -1.1310 -2.3691 H 0 0
-2.1617 -1.7968 -0.7386 H 0 0
-4.0606 0.1253 -2.1864 H 0 0
-4.2896 -1.6117 -1.9998 H 0 0
-3.9774 -0.5071 2.4615 H 0 0
-3.8672 1.2544 2.6922 H 0 0
-5.3897 0.5240 2.1293 H 0 0
-5.9830 3.0730 -0.1051 H 0 0
-4.4318 -3.9647 1.8476 H 0 0
-6.2102 -3.9763 1.9213 H 0 0
-5.3707 -4.7585 0.5605 H 0 0
-1.2703 1.3295 -2.6148 H 0 0
-2.9404 1.5194 -2.0292 H 0 0
-1.6134 2.4016 -1.2361 H 0 0
1.4792 2.9283 0.0155 H 0 0
1.1839 2.0235 -1.4886 H 0 0
-0.1699 2.8125 -0.6443 H 0 0
4.3331 -2.6217 -1.8073 H 0 0
4.2442 -3.6070 -0.3276 H 0 0
2.8706 -2.5754 -0.7938 H 0 0
1.1480 -1.5229 1.0126 H 0 0
2.7101 -1.1927 1.7996 H 0 0
1.2164 -0.4765 2.4509 H 0 0
4.9912 3.1334 -0.1214 H 0 0
4.9688 2.2104 -1.6432 H 0 0
3.4624 2.4513 -0.7262 H 0 0
1 2 1 0
1 44 1 0
1 45 1 0
1 46 1 0
2 3 1 0
2 39 1 0
2 4 1 0
4 5 1 0
4 47 1 0
4 48 1 0
5 6 1 0
5 49 1 0
5 50 1 0
6 37 1 0
6 7 1 0
6 43 1 0
7 8 1 0
7 51 1 0
7 52 1 0
8 9 1 0
8 53 1 0
8 54 1 0
9 16 1 0
9 10 1 0
9 42 1 0
10 11 2 0
10 37 1 0
11 12 1 0
11 55 1 0
12 13 2 0
12 14 1 0
14 15 1 0
14 21 1 0
14 16 1 0
16 17 1 0
16 36 1 0
17 18 1 0
17 56 1 0
17 57 1 0
18 19 1 0
18 58 1 0
18 59 1 0
19 20 1 0
19 26 1 0
19 21 1 0
21 22 1 0
21 35 1 0
22 23 1 0
22 60 1 0
22 61 1 0
23 24 1 0
23 62 1 0
23 63 1 0
24 25 1 0
24 26 1 0
24 31 1 0
26 27 1 0
26 28 1 0
27 64 1 0
27 65 1 0
27 66 1 0
28 29 2 0
28 30 1 0
30 67 1 0
31 32 1 0
32 33 2 0
32 34 1 0
34 68 1 0
34 69 1 0
34 70 1 0
35 71 1 0
35 72 1 0
35 73 1 0
36 74 1 0
36 75 1 0
36 76 1 0
37 38 1 0
37 39 1 0
39 40 1 0
39 41 1 0
41 77 1 0
41 78 1 0
41 79 1 0
42 80 1 0
42 81 1 0
42 82 1 0
43 83 1 0
43 84 1 0
43 85 1 0
M END
> <Name>
Phyto_00007
> <Compound Name>
3-O-Acetyl 11-keto-beta-boswellic acid
$$$$
Phyto_00008
SciTegic07211614013D
84 88 0 0 0 0 999 V2000
6.3006 2.8719 -1.3169 C 0 0
5.9168 1.8240 -0.2745 C 0 0 2 0 0 0
6.1333 2.1942 0.7226 H 0 0
6.6858 0.5264 -0.5351 C 0 0
6.3385 -0.4832 0.5543 C 0 0
4.8408 -0.7754 0.5948 C 0 0 2 0 0 0
4.5772 -1.6003 1.8668 C 0 0
4.4153 -1.5802 -0.6259 C 0 0
2.9478 -2.0149 -0.5168 C 0 0
2.0220 -0.8129 -0.3920 C 0 0 2 0 0 0
2.1533 -0.0955 -1.7450 C 0 0
2.5509 0.1485 0.6221 C 0 0
4.0224 0.5136 0.6808 C 0 0 2 0 0 0
4.2150 0.9761 1.6713 H 0 0
4.4167 1.5108 -0.3957 C 0 0 1 0 0 0
4.2527 1.1165 -1.3940 H 0 0
3.6352 2.8150 -0.2196 C 0 0
1.7673 0.7184 1.5301 C 0 0
0.3327 0.4440 1.5779 C 0 0
-0.2325 -0.4063 0.7371 C 0 0
0.5558 -1.1460 -0.2999 C 0 0 2 0 0 0
0.5368 -2.6210 0.1260 C 0 0
-0.1701 -1.1364 -1.6376 C 0 0
-1.6465 -1.5452 -1.4556 C 0 0
-2.3054 -0.5057 -0.5562 C 0 0 2 0 0 0
-1.9517 0.4827 -0.9506 H 0 0
-1.7392 -0.6091 0.8564 C 0 0 1 0 0 0
-2.0560 -1.9274 1.5573 C 0 0
-2.3286 0.5318 1.6982 C 0 0
-3.8506 0.4031 1.7245 C 0 0
-4.4305 0.5251 0.3237 C 0 0 1 0 0 0
-5.5120 0.3447 0.3698 H 0 0
-4.2190 1.8759 -0.1769 O 0 0
-5.1803 2.7775 0.0774 C 0 0
-5.0310 4.1958 -0.4095 C 0 0
-6.1654 2.4519 0.6966 O 0 0
-3.8117 -0.4736 -0.6565 C 0 0 2 0 0 0
-4.4419 -1.8284 -0.4773 C 0 0
-5.7628 -1.9835 -0.6587 O 0 0
-3.7588 -2.7765 -0.1701 O 0 0
-4.1912 0.0171 -2.0769 C 0 0
5.7237 3.7811 -1.1477 H 0 0
7.3641 3.0955 -1.2328 H 0 0
6.0881 2.4871 -2.3144 H 0 0
6.4035 0.1282 -1.5094 H 0 0
7.7566 0.7300 -0.5243 H 0 0
6.6508 -0.0842 1.5240 H 0 0
6.8837 -1.4134 0.3764 H 0 0
3.5150 -1.8355 1.9337 H 0 0
4.8776 -1.0243 2.7421 H 0 0
5.1523 -2.5253 1.8257 H 0 0
4.5798 -1.0014 -1.5282 H 0 0
5.0348 -2.4839 -0.6809 H 0 0
2.8775 -2.6847 0.3376 H 0 0
2.6944 -2.5670 -1.4314 H 0 0
3.2076 0.0640 -1.9709 H 0 0
1.7029 -0.7079 -2.5262 H 0 0
1.6424 0.8662 -1.6975 H 0 0
3.8552 3.2410 0.7593 H 0 0
3.9268 3.5211 -0.9970 H 0 0
2.5671 2.6116 -0.2956 H 0 0
2.2131 1.3995 2.2409 H 0 0
-0.2734 0.9487 2.3157 H 0 0
-0.4811 -3.0052 0.0600 H 0 0
1.1862 -3.1978 -0.5325 H 0 0
0.8918 -2.7073 1.1530 H 0 0
0.2965 -1.8420 -2.3223 H 0 0
-0.1986 -0.1305 -2.0648 H 0 0
-1.7326 -2.5410 -1.0574 H 0 0
-2.1090 -1.5273 -2.4484 H 0 0
-1.4903 -1.9897 2.4869 H 0 0
-3.1226 -1.9748 1.7772 H 0 0
-1.7815 -2.7590 0.9085 H 0 0
-1.9477 0.4522 2.7184 H 0 0
-2.0387 1.4867 1.2673 H 0 0
-4.1566 -0.5335 2.1827 H 0 0
-4.2554 1.2160 2.3455 H 0 0
-4.0864 4.2991 -0.9434 H 0 0
-5.8556 4.4386 -1.0798 H 0 0
-5.0431 4.8756 0.4424 H 0 0
-6.1218 -2.8724 -0.5323 H 0 0
-3.7907 1.0185 -2.2344 H 0 0
-3.7734 -0.6624 -2.8197 H 0 0
-5.2765 0.0402 -2.1754 H 0 0
1 2 1 0
1 42 1 0
1 43 1 0
1 44 1 0
2 3 1 0
2 15 1 0
2 4 1 0
4 5 1 0
4 45 1 0
4 46 1 0
5 6 1 0
5 47 1 0
5 48 1 0
6 13 1 0
6 7 1 0
6 8 1 0
7 49 1 0
7 50 1 0
7 51 1 0
8 9 1 0
8 52 1 0
8 53 1 0
9 10 1 0
9 54 1 0
9 55 1 0
10 21 1 0
10 11 1 0
10 12 1 0
11 56 1 0
11 57 1 0
11 58 1 0
12 13 1 0
12 18 2 0
13 14 1 0
13 15 1 0
15 16 1 0
15 17 1 0
17 59 1 0
17 60 1 0
17 61 1 0
18 19 1 0
18 62 1 0
19 20 2 0
19 63 1 0
20 27 1 0
20 21 1 0
21 22 1 0
21 23 1 0
22 64 1 0
22 65 1 0
22 66 1 0
23 24 1 0
23 67 1 0
23 68 1 0
24 25 1 0
24 69 1 0
24 70 1 0
25 26 1 0
25 37 1 0
25 27 1 0
27 28 1 0
27 29 1 0
28 71 1 0
28 72 1 0
28 73 1 0
29 30 1 0
29 74 1 0
29 75 1 0
30 31 1 0
30 76 1 0
30 77 1 0
31 32 1 0
31 33 1 0
31 37 1 0
33 34 1 0
34 35 1 0
34 36 2 0
35 78 1 0
35 79 1 0
35 80 1 0
37 38 1 0
37 41 1 0
38 39 1 0
38 40 2 0
39 81 1 0
41 82 1 0
41 83 1 0
41 84 1 0
M END
> <Name>
Phyto_00008
> <Compound Name>
3-O-Acetyl 9	11-dehydro beta-boswellic acid
$$$$
Phyto_00009
SciTegic07211614013D
29 29 0 0 0 0 999 V2000
5.1337 0.6909 -0.5079 C 0 0
4.1137 -0.1113 -0.3288 C 0 0
3.2183 0.0646 0.8706 C 0 0
1.7911 0.2225 0.4132 C 0 0
0.9871 -0.8921 0.2652 C 0 0
-0.3256 -0.7487 -0.1553 C 0 0
-1.1177 -1.8441 -0.3018 O 0 0
-0.5315 -3.1130 -0.0047 C 0 0
-0.8311 0.5190 -0.4277 C 0 0
-2.1184 0.6650 -0.8411 O 0 0
-3.0684 0.6503 0.1072 C 0 0
-4.5235 0.6837 -0.2833 C 0 0
-2.7567 0.6104 1.2740 O 0 0
-0.0194 1.6322 -0.2772 C 0 0
1.2872 1.4824 0.1480 C 0 0
5.3356 1.4755 0.2064 H 0 0
5.7727 0.5678 -1.3697 H 0 0
3.9117 -0.8958 -1.0430 H 0 0
3.2985 -0.8107 1.5153 H 0 0
3.5228 0.9527 1.4243 H 0 0
1.3818 -1.8747 0.4777 H 0 0
0.3238 -3.2803 -0.6594 H 0 0
-0.2020 -3.1267 1.0342 H 0 0
-1.2692 -3.8998 -0.1624 H 0 0
-4.8895 -0.3353 -0.4086 H 0 0
-5.0978 1.1827 0.4972 H 0 0
-4.6356 1.2279 -1.2211 H 0 0
-0.4092 2.6171 -0.4879 H 0 0
1.9173 2.3512 0.2691 H 0 0
1 2 2 0
1 16 1 0
1 17 1 0
2 3 1 0
2 18 1 0
3 4 1 0
3 19 1 0
3 20 1 0
4 15 1 0
4 5 2 0
5 6 1 0
5 21 1 0
6 7 1 0
6 9 2 0
7 8 1 0
8 22 1 0
8 23 1 0
8 24 1 0
9 10 1 0
9 14 1 0
10 11 1 0
11 12 1 0
11 13 2 0
12 25 1 0
12 26 1 0
12 27 1 0
14 15 2 0
14 28 1 0
15 29 1 0
M END
> <Name>
Phyto_00009
> <Compound Name>
Acetyleugenol
$$$$
Phyto_00010
SciTegic07211614013D
59 61 0 0 0 0 999 V2000
-3.5970 4.8779 -0.6653 C 0 0
-3.4248 3.4988 -0.0827 C 0 0
-4.0920 3.1555 0.8644 O 0 0
-2.5303 2.6519 -0.6158 O 0 0
-2.4181 1.3401 -0.0034 C 0 0 1 0 0 0
-3.7475 0.5771 -0.1439 C 0 0
-3.4441 -0.6867 -0.9744 C 0 0 2 0 0 0
-4.0169 -1.5350 -0.6000 H 0 0
-1.9264 -0.9258 -0.7709 C 0 0 1 0 0 0
-1.4907 -1.5076 -1.5832 H 0 0
-1.3532 0.5057 -0.7361 C 0 0 2 0 0 0
-1.2061 0.8813 -1.7487 H 0 0
-0.0341 0.5164 0.0317 C 0 0 1 0 0 0
0.3584 1.5326 0.0666 H 0 0
-0.2627 0.0371 1.3835 O 0 0
-0.9601 -1.1107 1.5258 C 0 0
-1.7261 -1.6049 0.5522 C 0 0
-2.3905 -2.8337 0.7814 C 0 0
-2.2509 -3.4120 1.8428 O 0 0
-3.1787 -3.3636 -0.1770 O 0 0
-3.8183 -4.6058 0.1225 C 0 0
0.9066 -0.3362 -0.6242 O 0 0
2.2142 -0.3106 -0.0484 C 0 0 1 0 0 0
2.1482 -0.5455 1.0140 H 0 0
3.0997 -1.3463 -0.7462 C 0 0 1 0 0 0
3.1333 -1.1358 -1.8151 H 0 0
4.5149 -1.2711 -0.1649 C 0 0 2 0 0 0
4.4886 -1.5300 0.8935 H 0 0
5.0479 0.1554 -0.3304 C 0 0 1 0 0 0
5.1208 0.3962 -1.3910 H 0 0
4.0871 1.1331 0.3513 C 0 0 2 0 0 0
4.0460 0.9173 1.4189 H 0 0
2.7828 0.9898 -0.2147 O 0 0
4.5810 2.5655 0.1389 C 0 0
3.7511 3.4691 0.8715 O 0 0
6.3393 0.2557 0.2732 O 0 0
5.3661 -2.1849 -0.8596 O 0 0
2.5645 -2.6539 -0.5323 O 0 0
-3.7329 -0.4581 -2.3551 O 0 0
-2.0476 1.4819 1.4743 C 0 0
-3.9012 4.7962 -1.7088 H 0 0
-4.3615 5.4162 -0.1051 H 0 0
-2.6527 5.4190 -0.6035 H 0 0
-4.1226 0.2962 0.8401 H 0 0
-4.4807 1.1964 -0.6607 H 0 0
-0.8715 -1.6644 2.4489 H 0 0
-4.4603 -4.4830 0.9948 H 0 0
-3.0623 -5.3627 0.3315 H 0 0
-4.4203 -4.9194 -0.7304 H 0 0
5.6094 2.6510 0.4898 H 0 0
4.5375 2.8112 -0.9222 H 0 0
4.0065 4.3975 0.7829 H 0 0
6.9986 -0.3407 -0.1072 H 0 0
5.0832 -3.1078 -0.8015 H 0 0
1.6667 -2.7718 -0.8717 H 0 0
-4.6691 -0.3023 -2.5406 H 0 0
-1.0246 1.8486 1.5588 H 0 0
-2.7271 2.1870 1.9532 H 0 0
-2.1273 0.5112 1.9636 H 0 0
1 2 1 0
1 41 1 0
1 42 1 0
1 43 1 0
2 3 2 0
2 4 1 0
4 5 1 0
5 11 1 0
5 6 1 0
5 40 1 0
6 7 1 0
6 44 1 0
6 45 1 0
7 8 1 0
7 9 1 0
7 39 1 0
9 10 1 0
9 17 1 0
9 11 1 0
11 12 1 0
11 13 1 0
13 14 1 0
13 15 1 0
13 22 1 0
15 16 1 0
16 17 2 0
16 46 1 0
17 18 1 0
18 19 2 0
18 20 1 0
20 21 1 0
21 47 1 0
21 48 1 0
21 49 1 0
22 23 1 0
23 24 1 0
23 33 1 0
23 25 1 0
25 26 1 0
25 27 1 0
25 38 1 0
27 28 1 0
27 29 1 0
27 37 1 0
29 30 1 0
29 31 1 0
29 36 1 0
31 32 1 0
31 33 1 0
31 34 1 0
34 35 1 0
34 50 1 0
34 51 1 0
35 52 1 0
36 53 1 0
37 54 1 0
38 55 1 0
39 56 1 0
40 57 1 0
40 58 1 0
40 59 1 0
M END
> <Name>
Phyto_00010
> <Compound Name>
8-Acetylshanzhiside methyl ester
$$$$
Phyto_00011
SciTegic07211614013D
18 17 0 0 0 0 999 V2000
0.2358 0.7562 -0.9287 C 0 0
0.4226 -0.6033 -0.3058 C 0 0
-0.6483 -1.3424 0.0270 C 0 0
-2.0014 -0.7594 -0.0549 C 0 0
-2.1401 0.4196 -0.3111 O 0 0
-3.0831 -1.5351 0.1547 O 0 0
1.7822 -1.1225 -0.0616 C 0 0
1.9327 -2.2181 0.4404 O 0 0
2.8566 -0.3810 -0.3955 O 0 0
0.2296 1.8070 0.1515 C 0 0
0.3631 1.4850 1.3084 O 0 0
0.0757 3.1007 -0.1716 O 0 0
1.0529 0.9533 -1.6226 H 0 0
-0.7119 0.7823 -1.4665 H 0 0
-0.5191 -2.3634 0.3545 H 0 0
-3.9485 -1.1084 0.0905 H 0 0
3.7266 -0.7632 -0.2163 H 0 0
0.0782 3.7381 0.5555 H 0 0
1 2 1 0
1 10 1 0
1 13 1 0
1 14 1 0
2 3 2 0
2 7 1 0
3 4 1 0
3 15 1 0
4 5 2 0
4 6 1 0
6 16 1 0
7 8 2 0
7 9 1 0
9 17 1 0
10 11 2 0
10 12 1 0
12 18 1 0
M END
> <Name>
Phyto_00011
> <Compound Name>
trans-Aconitic acid
$$$$
Phyto_00012
SciTegic07211614013D
93 99 0 0 0 0 999 V2000
-4.3429 -0.1679 -3.2928 C 0 0
-3.0264 0.4239 -2.7855 C 0 0
-3.0152 0.4060 -1.3201 N 0 0
-3.7201 -0.7467 -0.7734 C 0 0
-3.6027 -0.8575 0.7455 C 0 0 2 0 0 0
-4.5859 0.1266 1.3957 C 0 0 1 0 0 0
-4.4193 0.1243 2.4716 H 0 0
-4.3417 1.5197 0.8368 C 0 0
-2.9003 1.9240 1.1351 C 0 0 1 0 0 0
-2.8138 2.1196 2.2100 H 0 0
-1.8461 0.8880 0.7504 C 0 0 1 0 0 0
-2.1668 -0.5572 1.1494 C 0 0 2 0 0 0
-1.9878 -0.7300 2.2227 H 0 0
-1.2681 -1.3939 0.2537 C 0 0 2 0 0 0
-0.3869 -1.7149 0.8465 H 0 0
-0.7553 -0.4469 -0.8478 C 0 0 1 0 0 0
-0.7704 -0.9438 -1.8229 H 0 0
-1.7021 0.7376 -0.7661 C 0 0
0.6532 -0.0529 -0.4383 C 0 0 2 0 0 0
0.6291 0.3323 1.0335 C 0 0 2 0 0 0
0.6072 -0.5494 1.6893 H 0 0
-0.4960 1.3070 1.3469 C 0 0 1 0 0 0
-0.6056 1.4079 2.4316 H 0 0
0.0013 2.6396 0.7736 C 0 0
1.5184 2.4876 0.6242 C 0 0 1 0 0 0
1.8727 1.1799 1.3160 C 0 0 2 0 0 0
1.9842 1.3319 2.3956 H 0 0
3.0677 0.5700 0.7717 O 0 0
3.7257 -0.2991 1.5632 C 0 0
3.2575 -0.6158 2.6384 O 0 0
5.0166 -0.8670 1.1235 C 0 0
5.6143 -0.4193 -0.0562 C 0 0
6.8222 -0.9505 -0.4584 C 0 0
7.4364 -1.9320 0.2991 C 0 0
6.8469 -2.3843 1.4663 C 0 0
5.6417 -1.8580 1.8829 C 0 0
1.7668 2.2846 -0.8594 C 0 0 2 0 0 0
1.2912 3.1254 -1.4110 H 0 0
1.2022 0.9833 -1.3892 C 0 0 2 0 0 0
2.0728 0.4785 -1.8987 H 0 0
0.2978 1.2424 -2.4672 O 0 0
3.1752 2.3682 -1.1435 O 0 0
3.4763 2.8594 -2.4512 C 0 0
2.2325 3.6152 1.1693 O 0 0
1.4944 -1.2674 -0.5613 O 0 0
1.6330 -1.7909 -1.7895 C 0 0
1.0727 -1.2806 -2.7305 O 0 0
2.4874 -3.0153 -1.9947 C 0 0
-1.8253 -2.5610 -0.3162 O 0 0
-0.8931 -3.6324 -0.4749 C 0 0
-2.6333 3.1501 0.4451 O 0 0
-3.0505 4.3187 1.1539 C 0 0
-5.9201 -0.2891 1.1111 O 0 0
-4.0226 -2.2527 1.2202 C 0 0
-5.3644 -2.5138 0.8037 O 0 0
-5.8561 -3.7963 1.1978 C 0 0
-4.4387 -1.1952 -2.9413 H 0 0
-5.1767 0.4243 -2.9158 H 0 0
-4.3512 -0.1546 -4.3826 H 0 0
-2.9305 1.4512 -3.1370 H 0 0
-2.1926 -0.1683 -3.1624 H 0 0
-3.4105 -1.6614 -1.2701 H 0 0
-4.7948 -0.6279 -1.0188 H 0 0
-5.0228 2.2275 1.3198 H 0 0
-4.5251 1.5356 -0.2358 H 0 0
-1.3074 1.6533 -1.2150 H 0 0
-0.4483 2.8379 -0.1964 H 0 0
-0.2255 3.4516 1.4664 H 0 0
5.1341 0.3441 -0.6504 H 0 0
7.2878 -0.6019 -1.3684 H 0 0
8.3802 -2.3472 -0.0223 H 0 0
7.3315 -3.1509 2.0527 H 0 0
5.1826 -2.2120 2.7942 H 0 0
0.6165 1.9024 -3.0980 H 0 0
3.0362 2.1984 -3.1978 H 0 0
3.0649 3.8623 -2.5661 H 0 0
4.5573 2.8923 -2.5869 H 0 0
2.0218 4.4574 0.7433 H 0 0
3.4900 -2.7122 -2.2964 H 0 0
2.0471 -3.6394 -2.7723 H 0 0
2.5431 -3.5797 -1.0639 H 0 0
-1.3981 -4.4907 -0.9180 H 0 0
-0.0799 -3.3129 -1.1267 H 0 0
-0.4902 -3.9107 0.4989 H 0 0
-4.1258 4.2744 1.3265 H 0 0
-2.5306 4.3682 2.1106 H 0 0
-2.8132 5.2047 0.5651 H 0 0
-6.6001 0.2862 1.4875 H 0 0
-3.3562 -2.9993 0.7882 H 0 0
-3.9641 -2.2993 2.3077 H 0 0
-5.2278 -4.5750 0.7653 H 0 0
-5.8357 -3.8750 2.2848 H 0 0
-6.8800 -3.9173 0.8439 H 0 0
1 2 1 0
1 57 1 0
1 58 1 0
1 59 1 0
2 3 1 0
2 60 1 0
2 61 1 0
3 18 1 0
3 4 1 0
4 5 1 0
4 62 1 0
4 63 1 0
5 12 1 0
5 6 1 0
5 54 1 0
6 7 1 0
6 8 1 0
6 53 1 0
8 9 1 0
8 64 1 0
8 65 1 0
9 10 1 0
9 11 1 0
9 51 1 0
11 18 1 0
11 22 1 0
11 12 1 0
12 13 1 0
12 14 1 0
14 15 1 0
14 16 1 0
14 49 1 0
16 17 1 0
16 18 1 0
16 19 1 0
18 66 1 0
19 39 1 0
19 20 1 0
19 45 1 0
20 21 1 0
20 26 1 0
20 22 1 0
22 23 1 0
22 24 1 0
24 25 1 0
24 67 1 0
24 68 1 0
25 26 1 0
25 37 1 0
25 44 1 0
26 27 1 0
26 28 1 0
28 29 1 0
29 30 2 0
29 31 1 0
31 36 1 0
31 32 2 0
32 33 1 0
32 69 1 0
33 34 2 0
33 70 1 0
34 35 1 0
34 71 1 0
35 36 2 0
35 72 1 0
36 73 1 0
37 38 1 0
37 39 1 0
37 42 1 0
39 40 1 0
39 41 1 0
41 74 1 0
42 43 1 0
43 75 1 0
43 76 1 0
43 77 1 0
44 78 1 0
45 46 1 0
46 47 2 0
46 48 1 0
48 79 1 0
48 80 1 0
48 81 1 0
49 50 1 0
50 82 1 0
50 83 1 0
50 84 1 0
51 52 1 0
52 85 1 0
52 86 1 0
52 87 1 0
53 88 1 0
54 55 1 0
54 89 1 0
54 90 1 0
55 56 1 0
56 91 1 0
56 92 1 0
56 93 1 0
M END
> <Name>
Phyto_00012
> <Compound Name>
Aconitine
$$$$
Phyto_00013
SciTegic07211614013D
104112 0 0 0 0 999 V2000
-4.8162 -3.2742 0.2998 C 0 0
-4.9504 -1.7502 0.2823 C 0 0 2 0 0 0
-4.6709 -1.3718 1.2655 H 0 0
-6.4029 -1.4021 0.0146 C 0 0
-6.5659 0.0804 -0.2695 C 0 0 2 0 0 0
-5.7390 0.5000 -1.3298 O 0 0
-4.4254 0.0797 -1.4331 C 0 0 2 0 0 0
-4.2816 -0.1181 -2.4953 H 0 0
-3.9813 -1.1963 -0.7368 C 0 0 1 0 0 0
-3.7709 -1.9601 -1.4855 H 0 0
-2.6772 -0.8262 -0.0114 C 0 0 1 0 0 0
-2.9711 -0.3924 1.4261 C 0 0
-1.5914 -1.8974 -0.0742 C 0 0 2 0 0 0
-1.2410 -2.0313 -1.0976 H 0 0
-2.0994 -3.1538 0.4469 O 0 0
-1.5259 -4.2788 -0.0084 C 0 0
-2.0006 -5.6204 0.4873 C 0 0
-0.6292 -4.2157 -0.8157 O 0 0
-0.4527 -1.3901 0.8049 C 0 0
-0.0269 0.0564 0.5279 C 0 0 1 0 0 0
0.8072 0.6585 1.6959 C 0 0
1.4657 0.2996 0.3584 C 0 0 1 0 0 0
2.4288 -0.8932 0.3783 C 0 0
3.7940 -0.3979 0.8702 C 0 0
4.2864 0.7424 -0.0201 C 0 0 2 0 0 0
4.3557 0.3921 -1.0499 H 0 0
5.5791 1.1624 0.4211 O 0 0
6.6599 0.4532 -0.1880 C 0 0 1 0 0 0
6.5752 0.5229 -1.2724 H 0 0
7.9895 1.0653 0.2607 C 0 0 2 0 0 0
8.0569 1.0327 1.3481 H 0 0
8.0647 2.4215 -0.1833 O 0 0
9.1434 0.2626 -0.3480 C 0 0 1 0 0 0
9.1060 0.3372 -1.4348 H 0 0
10.3882 0.7818 0.1242 O 0 0
9.0077 -1.2042 0.0718 C 0 0 2 0 0 0
9.0969 -1.2828 1.1553 H 0 0
10.0377 -1.9759 -0.5493 O 0 0
7.6388 -1.7287 -0.3696 C 0 0
6.6117 -0.9194 0.2068 O 0 0
3.3181 1.9266 0.0484 C 0 0
3.8527 3.0756 -0.8089 C 0 0
3.1775 2.3900 1.4997 C 0 0
1.9541 1.4841 -0.4820 C 0 0 2 0 0 0
2.0451 1.1825 -1.5254 H 0 0
0.9249 2.6086 -0.3358 C 0 0
-0.3848 2.1004 -0.9374 C 0 0
-1.0385 1.0450 -0.0490 C 0 0 1 0 0 0
-1.5066 1.5702 0.7836 H 0 0
-2.1259 0.3607 -0.8326 C 0 0 1 0 0 0
-1.5560 -0.1548 -2.1556 C 0 0
-3.3930 1.1840 -1.1060 C 0 0
-6.2530 0.8923 1.0061 C 0 0 1 0 0 0
-5.2073 1.0446 1.2733 H 0 0
-7.2899 2.0378 0.9858 C 0 0 2 0 0 0
-8.1051 1.7830 -0.3014 C 0 0 1 0 0 0
-9.1558 2.0236 -0.1388 H 0 0
-7.5807 2.5555 -1.3832 O 0 0
-7.9478 0.3719 -0.5659 O 0 0
-6.9375 3.4840 1.3395 C 0 0
-7.2823 1.0206 1.9893 O 0 0
-3.8902 -3.5517 0.8034 H 0 0
-5.6631 -3.7074 0.8321 H 0 0
-4.7998 -3.6493 -0.7235 H 0 0
-6.9958 -1.6646 0.8907 H 0 0
-6.7636 -1.9711 -0.8422 H 0 0
-3.2770 -1.2592 2.0119 H 0 0
-2.0737 0.0441 1.8646 H 0 0
-3.7720 0.3470 1.4259 H 0 0
-2.8089 -5.4776 1.2045 H 0 0
-2.3618 -6.2116 -0.3542 H 0 0
-1.1744 -6.1424 0.9701 H 0 0
0.4114 -2.0381 0.6581 H 0 0
-0.7649 -1.4643 1.8466 H 0 0
0.6685 1.7155 1.9229 H 0 0
1.0168 0.0153 2.5506 H 0 0
2.0504 -1.6601 1.0542 H 0 0
2.5267 -1.3037 -0.6267 H 0 0
4.5104 -1.2187 0.8364 H 0 0
3.7000 -0.0415 1.8960 H 0 0
7.3601 2.9876 0.1605 H 0 0
11.1638 0.3196 -0.2220 H 0 0
10.0124 -2.9167 -0.3272 H 0 0
7.5670 -1.6877 -1.4564 H 0 0
7.5197 -2.7596 -0.0360 H 0 0
3.1578 3.9143 -0.7667 H 0 0
4.8250 3.3899 -0.4297 H 0 0
3.9561 2.7411 -1.8412 H 0 0
2.8010 1.5682 2.1087 H 0 0
4.1506 2.7052 1.8763 H 0 0
2.4808 3.2269 1.5480 H 0 0
0.7818 2.8466 0.7183 H 0 0
1.2633 3.4942 -0.8737 H 0 0
-0.1818 1.6656 -1.9161 H 0 0
-1.0705 2.9391 -1.0572 H 0 0
-1.4363 0.6778 -2.8487 H 0 0
-0.5870 -0.6208 -1.9767 H 0 0
-2.2386 -0.8888 -2.5838 H 0 0
-3.2498 1.8483 -1.9582 H 0 0
-3.6909 1.7462 -0.2210 H 0 0
-8.0540 2.4355 -2.2179 H 0 0
-6.1718 3.8492 0.6552 H 0 0
-7.8282 4.1064 1.2538 H 0 0
-6.5615 3.5267 2.3617 H 0 0
1 2 1 0
1 62 1 0
1 63 1 0
1 64 1 0
2 3 1 0
2 9 1 0
2 4 1 0
4 5 1 0
4 65 1 0
4 66 1 0
5 59 1 0
5 6 1 0
5 53 1 0
6 7 1 0
7 52 1 0
7 8 1 0
7 9 1 0
9 10 1 0
9 11 1 0
11 50 1 0
11 12 1 0
11 13 1 0
12 67 1 0
12 68 1 0
12 69 1 0
13 14 1 0
13 15 1 0
13 19 1 0
15 16 1 0
16 17 1 0
16 18 2 0
17 70 1 0
17 71 1 0
17 72 1 0
19 20 1 0
19 73 1 0
19 74 1 0
20 22 1 0
20 48 1 0
20 21 1 0
21 22 1 0
21 75 1 0
21 76 1 0
22 44 1 0
22 23 1 0
23 24 1 0
23 77 1 0
23 78 1 0
24 25 1 0
24 79 1 0
24 80 1 0
25 26 1 0
25 27 1 0
25 41 1 0
27 28 1 0
28 29 1 0
28 40 1 0
28 30 1 0
30 31 1 0
30 32 1 0
30 33 1 0
32 81 1 0
33 34 1 0
33 35 1 0
33 36 1 0
35 82 1 0
36 37 1 0
36 38 1 0
36 39 1 0
38 83 1 0
39 40 1 0
39 84 1 0
39 85 1 0
41 42 1 0
41 43 1 0
41 44 1 0
42 86 1 0
42 87 1 0
42 88 1 0
43 89 1 0
43 90 1 0
43 91 1 0
44 45 1 0
44 46 1 0
46 47 1 0
46 92 1 0
46 93 1 0
47 48 1 0
47 94 1 0
47 95 1 0
48 49 1 0
48 50 1 0
50 51 1 0
50 52 1 0
51 96 1 0
51 97 1 0
51 98 1 0
52 99 1 0
52100 1 0
53 54 1 0
53 61 1 0
53 55 1 0
55 56 1 0
55 60 1 0
55 61 1 0
56 57 1 0
56 58 1 0
56 59 1 0
58101 1 0
60102 1 0
60103 1 0
60104 1 0
M END
> <Name>
Phyto_00013
> <Compound Name>
Actein
$$$$
Phyto_00014
SciTegic07211614013D
32 34 0 0 0 0 999 V2000
3.3589 -1.5915 -0.8994 C 0 0
2.0763 -1.3046 -0.8286 N 0 0
1.6664 -0.1628 -0.2856 C 0 0
2.6224 0.7391 0.2109 C 0 0
3.9800 0.3903 0.1080 C 0 0
4.2937 -0.7771 -0.4439 N 0 0
4.9664 1.2363 0.5839 N 0 0
1.9472 1.8027 0.7088 N 0 0
0.6689 1.6179 0.5487 C 0 0
0.4447 0.4208 -0.0635 N 0 0
-0.8615 -0.1423 -0.4143 C 0 0 1 0 0 0
-0.8037 -0.6679 -1.3675 H 0 0
-1.3518 -1.0965 0.6972 C 0 0 1 0 0 0
-0.8876 -0.8432 1.6503 H 0 0
-2.8764 -0.8528 0.7557 C 0 0 1 0 0 0
-3.1659 -0.4789 1.7378 H 0 0
-3.1269 0.2200 -0.3273 C 0 0 2 0 0 0
-3.4165 -0.2501 -1.2671 H 0 0
-1.8606 0.8989 -0.4740 O 0 0
-4.2067 1.2007 0.1342 C 0 0
-4.5058 2.1126 -0.9246 O 0 0
-3.5901 -2.0517 0.4474 O 0 0
-1.0748 -2.4546 0.3493 O 0 0
3.6582 -2.5280 -1.3464 H 0 0
4.7243 2.0812 0.9942 H 0 0
5.9000 0.9844 0.5070 H 0 0
-0.1006 2.3105 0.8559 H 0 0
-5.1073 0.6490 0.4038 H 0 0
-3.8473 1.7555 1.0009 H 0 0
-5.1841 2.7649 -0.7020 H 0 0
-4.5500 -1.9401 0.4126 H 0 0
-1.4147 -3.1003 0.9838 H 0 0
1 6 1 0
1 2 2 0
1 24 1 0
2 3 1 0
3 10 1 0
3 4 2 0
4 5 1 0
4 8 1 0
5 6 2 0
5 7 1 0
7 25 1 0
7 26 1 0
8 9 2 0
9 10 1 0
9 27 1 0
10 11 1 0
11 12 1 0
11 19 1 0
11 13 1 0
13 14 1 0
13 15 1 0
13 23 1 0
15 16 1 0
15 17 1 0
15 22 1 0
17 18 1 0
17 19 1 0
17 20 1 0
20 21 1 0
20 28 1 0
20 29 1 0
21 30 1 0
22 31 1 0
23 32 1 0
M END
> <Name>
Phyto_00014
> <Compound Name>
Adenosine
$$$$
Phyto_00015
SciTegic07211614013D
59 62 0 0 0 0 999 V2000
-2.1131 -4.5068 -0.1833 C 0 0
-3.1713 -3.7466 -0.2690 C 0 0
-3.1591 -2.4558 0.1148 O 0 0
-1.9274 -1.7720 0.2365 C 0 0 2 0 0 0
-1.5903 -1.4772 -0.7573 H 0 0
-0.8435 -2.6110 0.8913 C 0 0 1 0 0 0
-0.9866 -2.6353 1.9716 H 0 0
-0.7964 -4.0371 0.3295 C 0 0 2 0 0 0
-0.4255 -4.7252 1.0890 H 0 0
0.2227 -3.8891 -0.8210 C 0 0 1 0 0 0
-0.2887 -3.6657 -1.7574 H 0 0
1.0899 -2.7230 -0.3998 C 0 0
0.5105 -2.0241 0.5398 C 0 0
1.1063 -0.8001 1.1864 C 0 0
2.4086 -0.5304 0.6037 O 0 0
3.0801 0.5387 1.0749 C 0 0
2.5907 1.2267 1.9487 O 0 0
4.4088 0.8737 0.5301 C 0 0
4.9762 0.0802 -0.4712 C 0 0
6.2147 0.3996 -0.9809 C 0 0
6.9054 1.5032 -0.4937 C 0 0
6.3473 2.2916 0.5061 C 0 0
5.1071 1.9823 1.0175 C 0 0
8.1281 1.8115 -0.9950 O 0 0
1.0081 -5.0759 -0.9494 O 0 0
-2.1312 -0.5931 1.0179 O 0 0
-2.9903 0.3699 0.4040 C 0 0 1 0 0 0
-3.9407 -0.0999 0.1510 H 0 0
-3.2353 1.5279 1.3749 C 0 0 1 0 0 0
-2.2817 1.9723 1.6599 H 0 0
-4.1072 2.5837 0.6883 C 0 0 2 0 0 0
-5.0800 2.1549 0.4478 H 0 0
-3.4163 3.0414 -0.5999 C 0 0 1 0 0 0
-2.4664 3.5170 -0.3558 H 0 0
-3.1643 1.8249 -1.4945 C 0 0 2 0 0 0
-4.1171 1.3743 -1.7723 H 0 0
-2.3740 0.8689 -0.7848 O 0 0
-2.4206 2.2650 -2.7571 C 0 0
-2.2872 1.1522 -3.6437 O 0 0
-4.2545 3.9734 -1.2862 O 0 0
-4.2803 3.7019 1.5611 O 0 0
-3.9038 1.0408 2.5401 O 0 0
-2.1989 -5.5363 -0.4983 H 0 0
-4.0860 -4.1665 -0.6608 H 0 0
2.0591 -2.4982 -0.8201 H 0 0
0.4501 0.0543 1.0205 H 0 0
1.2158 -0.9717 2.2572 H 0 0
4.4421 -0.7800 -0.8471 H 0 0
6.6519 -0.2105 -1.7574 H 0 0
6.8873 3.1481 0.8818 H 0 0
4.6744 2.5951 1.7945 H 0 0
8.8626 1.3916 -0.5266 H 0 0
1.6653 -5.0380 -1.6578 H 0 0
-2.9817 3.0581 -3.2514 H 0 0
-1.4315 2.6343 -2.4861 H 0 0
-1.8242 1.3587 -4.4671 H 0 0
-4.4558 4.7704 -0.7770 H 0 0
-4.7128 3.4842 2.3982 H 0 0
-3.4099 0.3640 3.0229 H 0 0
1 8 1 0
1 2 2 0
1 43 1 0
2 3 1 0
2 44 1 0
3 4 1 0
4 5 1 0
4 6 1 0
4 26 1 0
6 7 1 0
6 13 1 0
6 8 1 0
8 9 1 0
8 10 1 0
10 11 1 0
10 12 1 0
10 25 1 0
12 13 2 0
12 45 1 0
13 14 1 0
14 15 1 0
14 46 1 0
14 47 1 0
15 16 1 0
16 17 2 0
16 18 1 0
18 23 1 0
18 19 2 0
19 20 1 0
[truncated: 105,415 more rows]
[truncated: 5 more columns]
